# Supplementary material for: Systematic comparison of sequencing-based spatial transcriptomic methods
Source: Nat Methods. 2024 Jul 4;21(9):1743–54. doi: 10.1038/s41592-024-02325-3 (PMC11399101; doi:10.1038/s41592-024-02325-3)
Supplement: Supplementary file 3 — Summary of applied sST methods. [file 41592_2024_2325_MOESM3_ESM.xlsx]

## Sheet: Sheet1
Platform	Capturing oligos	size of the array	Barcode sequencing for each array	feature diameters/𝜇m	feature center distances (𝜇m)	Number of spots	Array substrate	amplification method	Complexity (set up from the beginning)	Experimental complexity	tissue used in this study
BMKMANU S1000	assembled beads	0.68 cm x 0.68 cm	yes	2.5	4.8	2200000	glass	TSO & PCR	hard	medium	brain, embryo
HDST	assembled beads	0.57 cm x 0.24 cm	yes	2	2		silicon	T7 aRNA	hard	hard	olfactory bulb (p)
Visium (poly-A based)	spotted DNAs	0.65 cm x 0.65 cm	no	55	100	5000	glass	TSO & PCR		easy	brain, embryo, olfactory bulb(p)
Visium (probe-based)	spotted DNAs	0.65 cm x 0.65 cm	no	55	100	5000	glass	RTL & PCR		easy	brain, embryo, olfactory bulb
DBiT-Seq	microfluidic wells	0.5 cm x 0.5 cm, 0.2 cm x 0.2 cm	no	10/20/50	20/40/100	2500	microfluidic channel-divided tissue	TSO & PCR	easy	easy	brain, embryo (p)
Slide-SeqV2	assembled beads	3 mm diameter(max: 5mm)	yes	10	10	50000-100000	glass	RPE & PCR	medium	easy	brain(p), embryo(p), olfactory bulb (p)
Stereo-Seq	DNA nanoballs	1 cm x 1 cm (0.5 cm x 0.5 cm, 1x2,2x2,1,3x1x4......max: 13.2x13.2) customizable	yes	0.22	0.5	4x10^8	silicon	RPE & PCR	hard	medium	brain, embryo, olfactory bulb(p)
PIXEL-seq	polonies	2 cm x 0.9 cm	yes	1	1		crosslinked PAA gel	TSO & PCR	medium	hard	olfactory bulb(p)
DynaSpatial	spotted DNAs	5mm ×5 mm	no	50	100	2500	3D dendrimeric slide	RPE & PCR	medium	easy	brain, embryo, olfactory bulb
Salus	DNA clusters	11mm x 11mm, 8.6mm x 8.6mm	yes	0.8	1.4	5000	glass	RPE & PCR	hard	medium	brain, embryo
Curio-bio	assembled beads	1 cm x 1 cm	yes	10	10	50000-100000	glass	RPE & PCR	medium	easy	brain, embryo, olfactory bulb
RTL: RNA-templated ligation
RPE: Random primer binding and extension
TSO: Template switch oligo
PCR: Polymerase chain reaction
