# Supplementary material for: Systematic comparison of sequencing-based spatial transcriptomic methods
Source: Nat Methods. 2024 Jul 4;21(9):1743–54. doi: 10.1038/s41592-024-02325-3 (PMC11399101; doi:10.1038/s41592-024-02325-3)
Supplement: Supplementary file 5 — Summary of differentially expressed genes obtained in the marker gene detection analysis. [file 41592_2024_2325_MOESM5_ESM.xlsx]

## Sheet: bmk
p_val	avg_log2FC	pct.1	pct.2	p_val_adj	cluster	gene
1.69706e-56	0.595265	0.474	0.196	9.67492e-52	melanocyte+epithelium	Pmel
3.01971e-40	0.272188	0.207	0.053	1.72154e-35	melanocyte+epithelium	Tyr
6.50321e-40	0.279973	0.219	0.059	3.70748e-35	melanocyte+epithelium	Pitx2
5.19033e-31	0.29594	0.267	0.101	2.95901e-26	melanocyte+epithelium	Dct
1.66041e-95	1.08284	0.965	0.78	9.46601e-91	blood+CM	Hbb-y
7.35528e-89	0.991754	0.924	0.674	4.19324e-84	blood+CM	Hba-a2
5.31958e-88	1.03874	0.947	0.679	3.03269e-83	blood+CM	Hba-a1
1.11897e-67	0.611149	0.561	0.204	6.37925e-63	blood+CM	Hba-x
2.62063e-66	0.765196	0.885	0.585	1.49402e-61	blood+CM	Hbb-bs
1.73354e-58	0.690133	0.718	0.369	9.88289e-54	blood+CM	Hbb-bt
6.12113e-34	0.492444	0.642	0.382	3.48966e-29	blood+CM	Col1a1
6.94611e-34	0.359161	0.457	0.196	3.95998e-29	blood+CM	Dlk1
1.69869e-25	0.458184	0.956	0.892	9.68422e-21	blood+CM	Rn18s-rs5
4.9575e-24	0.391058	0.663	0.429	2.82627e-19	blood+CM	Col1a2
2.09217e-20	0.374096	0.617	0.413	1.19274e-15	blood+CM	Col3a1
4.10016e-15	0.262753	0.42	0.248	2.3375e-10	blood+CM	Lum
3.63864e-12	0.260716	0.887	0.814	2.07439e-07	blood+CM	Rps15
1.89805e-103	0.486716	0.348	0.05	1.08208e-98	pNR3	Aldh1a3
6.74981e-94	0.472525	0.378	0.067	3.84807e-89	pNR3	Zic1
3.19367e-72	0.508782	0.415	0.107	1.82071e-67	pNR3	Col9a1
3.08809e-35	0.357484	0.281	0.089	1.76052e-30	pNR3	Tenm3
2.59499e-22	0.282711	0.318	0.141	1.47941e-17	pNR3	Cdon
1.06684e-19	0.255885	0.376	0.188	6.08208e-15	pNR3	Pax6
6.05953e-15	0.350575	0.684	0.509	3.45454e-10	pNR3	Sfrp2
1.26508e-13	0.27071	0.339	0.195	7.21223e-09	pNR3	Nudt4
4.75189e-11	0.268811	0.608	0.466	2.70905e-06	pNR3	Gm47283
1.67642e-205	0.851268	0.637	0.145	9.55725e-201	pNR1+pNR2	Fgf15
3.46063e-188	1.08518	0.877	0.437	1.9729e-183	pNR1+pNR2	Sfrp2
5.50742e-145	0.727853	0.572	0.165	3.13978e-140	pNR1+pNR2	Atoh7
1.6781e-105	0.631923	0.586	0.227	9.56686e-101	pNR1+pNR2	Plagl1
6.23062e-104	0.59313	0.566	0.213	3.55207e-99	pNR1+pNR2	Gm26771
7.83068e-90	0.694765	0.804	0.495	4.46427e-85	pNR1+pNR2	Hmgb2
3.43778e-85	0.505352	0.546	0.216	1.95988e-80	pNR1+pNR2	Ckb
8.96847e-75	0.375803	0.322	0.084	5.11293e-70	pNR1+pNR2	Sox2
6.73257e-57	0.406844	0.4	0.159	3.83824e-52	pNR1+pNR2	Ccnd1
8.35897e-56	0.425063	0.437	0.188	4.76545e-51	pNR1+pNR2	Dkk3
1.504e-53	0.284352	0.224	0.055	8.57432e-49	pNR1+pNR2	Rorb
9.76253e-50	0.30508	0.301	0.101	5.56562e-45	pNR1+pNR2	Six3
2.1088e-44	0.499366	0.743	0.54	1.20223e-39	pNR1+pNR2	Ldha
6.662e-41	0.264928	0.238	0.077	3.79801e-36	pNR1+pNR2	Dapl1
1.32584e-38	0.284372	0.28	0.107	7.55859e-34	pNR1+pNR2	Six3os1
4.32642e-37	0.275986	0.304	0.124	2.46649e-32	pNR1+pNR2	Miat
1.36923e-32	0.254274	0.291	0.124	7.80597e-28	pNR1+pNR2	Hes1
1.06034e-30	0.273833	0.301	0.138	6.04498e-26	pNR1+pNR2	LTO1
4.39984e-28	0.299327	0.484	0.295	2.50835e-23	pNR1+pNR2	Eno1
1.84253e-27	0.252903	0.343	0.173	1.05042e-22	pNR1+pNR2	Pax6
3.11786e-25	0.296648	0.921	0.825	1.77749e-20	pNR1+pNR2	Ptma
3.61617e-25	0.299072	0.398	0.232	2.06158e-20	pNR1+pNR2	Pcna
7.1191e-25	0.306173	0.534	0.359	4.0586e-20	pNR1+pNR2	H1f0
1.89037e-24	0.295563	0.754	0.597	1.0777e-19	pNR1+pNR2	H2az1
1.31765e-21	0.256883	0.422	0.262	7.51193e-17	pNR1+pNR2	Nasp
4.33772e-21	0.296026	0.691	0.542	2.47293e-16	pNR1+pNR2	Nono
8.67716e-20	0.267373	0.487	0.331	4.94685e-15	pNR1+pNR2	Hmgb3
4.34376e-19	0.274484	0.769	0.654	2.47638e-14	pNR1+pNR2	Hnrnpa2b1
3.3959e-18	0.288882	0.758	0.656	1.936e-13	pNR1+pNR2	Hnrnpa1
4.05109e-17	0.256763	0.41	0.276	2.30953e-12	pNR1+pNR2	Id3
1.03882e-159	0.905071	0.792	0.342	5.92229e-155	CM	Col3a1
7.03271e-129	0.786822	0.516	0.149	4.00935e-124	CM	Dlk1
1.50327e-85	0.608687	0.71	0.388	8.57014e-81	CM	Col1a2
2.70801e-72	0.491071	0.502	0.206	1.54384e-67	CM	Lum
3.39427e-71	0.538353	0.655	0.346	1.93507e-66	CM	Col1a1
1.67775e-66	0.518367	0.598	0.305	9.56485e-62	CM	Lgals1
1.9682e-63	0.402312	0.327	0.101	1.12207e-58	CM	Serpine2
2.50439e-60	0.269269	0.221	0.047	1.42775e-55	CM	Osr2
2.85268e-59	0.337754	0.298	0.088	1.62631e-54	CM	Vcan
2.60814e-56	0.299655	0.268	0.074	1.4869e-51	CM	Lox
8.52241e-55	0.447761	0.487	0.232	4.85863e-50	CM	Fn1
2.22607e-49	0.365644	0.415	0.18	1.26908e-44	CM	Meg3
2.43377e-45	0.347918	0.363	0.153	1.38749e-40	CM	S100a10
5.9625e-43	0.395984	0.483	0.254	3.39922e-38	CM	Fstl1
1.83023e-41	0.278243	0.243	0.079	1.04342e-36	CM	Foxp2
4.14011e-40	0.351021	0.455	0.231	2.36027e-35	CM	Igfbp4
1.49694e-39	0.283712	0.278	0.104	8.53404e-35	CM	Col5a2
1.63063e-34	0.259855	0.247	0.092	9.29622e-30	CM	Sulf1
7.91798e-32	0.400775	0.545	0.353	4.51404e-27	CM	Itm2a
4.34457e-30	0.287392	0.276	0.121	2.47684e-25	CM	Ptprd
1.24167e-22	0.25426	0.343	0.192	7.07874e-18	CM	Fbn2
2.28941e-18	0.260397	0.8	0.669	1.30519e-13	CM	Mdk
3.38966e-18	0.280221	0.51	0.363	1.93245e-13	CM	Nrep
1.67381e-93	1.09165	1	0.888	9.54238e-89	LV	Cryaa
2.91397e-87	0.789345	0.993	0.627	1.66126e-82	LV	Cryba1
2.3643e-86	0.830745	0.996	0.769	1.34789e-81	LV	Cryge
1.46324e-84	0.771948	0.996	0.604	8.34191e-80	LV	Crybb3
9.21896e-80	0.719458	0.967	0.545	5.25573e-75	LV	Crybb1
9.7753e-80	0.765715	0.993	0.725	5.5729e-75	LV	Cryga
4.40222e-67	0.596734	0.887	0.396	2.5097e-62	LV	Cryba4
8.47255e-61	0.623769	0.854	0.392	4.8302e-56	LV	Crygc
7.33887e-60	0.487488	0.905	0.466	4.18389e-55	LV	Crygd
2.15587e-54	0.499928	0.785	0.32	1.22906e-49	LV	Cryba2
6.47183e-54	0.499563	0.814	0.366	3.68959e-49	LV	Crygb
3.39627e-46	0.509918	0.369	0.093	1.93621e-41	LV	Cryab
1.85901e-43	0.443771	0.675	0.269	1.05982e-38	LV	Crygn
5.92889e-31	0.284761	0.566	0.232	3.38006e-26	LV	Crygf
1.06999e-28	0.362068	0.376	0.128	6.10002e-24	LV	Gja8
5.62154e-26	0.259825	0.391	0.138	3.20484e-21	LV	Lim2
1.34321e-24	0.355555	0.383	0.145	7.65766e-20	LV	Maf
3.13996e-18	0.55171	0.876	0.688	1.79009e-13	LV	Hba-a2
6.08305e-16	0.518918	0.781	0.605	3.46794e-11	LV	Hbb-bs
4.71278e-13	0.281065	0.46	0.262	2.68676e-08	LV	Ndufa1
3.17944e-11	0.31481	0.617	0.433	1.8126e-06	LV	Nap1l1
7.60064e-10	0.327891	0.704	0.564	4.33313e-05	LV	H19
8.75292e-10	0.443911	0.792	0.701	4.99004e-05	LV	Hba-a1
2.16728e-08	0.296285	0.945	0.884	0.00123557	LV	Tmsb4x
1.25344e-05	0.266254	0.511	0.399	0.714584	LV	Hbb-bt
0.000427145	0.283755	0.847	0.796	1	LV	Hbb-y
0	2.75197	0.998	0.279	0	lens	Cryba2
0	2.09293	0.958	0.222	0	lens	Crygn
0	1.62087	0.863	0.113	0	lens	Mip
0	1.3058	0.765	0.087	0	lens	Lim2
1.0009e-305	1.18097	0.741	0.077	5.70614e-301	lens	Gja8
1.80809e-300	1.3292	0.756	0.09	1.03079e-295	lens	Capn3
1.33247e-298	2.02961	0.907	0.181	7.59644e-294	lens	Crygf
3.33014e-289	2.90066	1	0.365	1.89851e-284	lens	Cryba4
4.27679e-281	1.05851	0.675	0.067	2.4382e-276	lens	Gm52993
1.06923e-276	2.65613	0.98	0.331	6.09566e-272	lens	Crygb
3.32998e-275	2.66141	0.988	0.359	1.89842e-270	lens	Crygc
1.025e-263	2.99471	0.993	0.439	5.84353e-259	lens	Crygd
1.86509e-261	3.34767	1	0.525	1.06329e-256	lens	Crybb1
2.82836e-255	3.35265	1	0.589	1.61245e-250	lens	Crybb3
3.79145e-252	3.58407	1	0.613	2.16151e-247	lens	Cryba1
3.91416e-244	3.44574	1	0.714	2.23146e-239	lens	Cryga
2.65432e-241	3.4744	1	0.76	1.51323e-236	lens	Cryge
8.47018e-240	3.6165	1	0.884	4.82885e-235	lens	Cryaa
4.43796e-232	1.06846	0.699	0.101	2.53008e-227	lens	Maf
2.05407e-228	0.790036	0.487	0.034	1.17103e-223	lens	Gja3
2.07496e-221	0.662715	0.469	0.032	1.18294e-216	lens	Gje1
3.55657e-180	0.542363	0.391	0.027	2.0276e-175	lens	Vit
9.00544e-163	0.583111	0.418	0.04	5.134e-158	lens	Rbm24
3.73304e-145	0.518795	0.35	0.029	2.1282e-140	lens	Caprin2
1.11175e-143	0.593823	0.418	0.049	6.3381e-139	lens	Tom1l2
5.04512e-143	0.634669	0.43	0.054	2.87622e-138	lens	Timeless
1.14373e-124	0.404862	0.284	0.021	6.52042e-120	lens	Bfsp2
1.63482e-119	0.432752	0.303	0.027	9.32013e-115	lens	2810459M11Rik
4.51489e-117	0.96265	0.819	0.326	2.57394e-112	lens	Cd24a
5.21887e-115	0.399355	0.262	0.019	2.97528e-110	lens	Tdrd7
1.69444e-114	0.339356	0.237	0.014	9.65998e-110	lens	Gm49263
3.24526e-112	0.302233	0.215	0.011	1.85012e-107	lens	Bfsp1
2.78597e-107	0.372058	0.274	0.025	1.58828e-102	lens	Prox1
3.26617e-101	0.302011	0.222	0.015	1.86204e-96	lens	Gm28845
1.15803e-95	0.384539	0.286	0.033	6.60191e-91	lens	Ints6l
7.88256e-93	0.333214	0.254	0.026	4.49385e-88	lens	Gss
1.00095e-91	0.365851	0.274	0.032	5.70641e-87	lens	Dusp1
1.43524e-88	0.430828	0.335	0.053	8.18233e-84	lens	Plaat3
9.52528e-88	0.770482	0.643	0.234	5.43036e-83	lens	Ndufa1
2.43059e-87	0.543954	0.445	0.101	1.38568e-82	lens	Sfrp1
9.42618e-83	1.44196	0.636	0.265	5.37387e-78	lens	Malat1
8.21538e-82	0.49343	0.396	0.083	4.68359e-77	lens	Mgarp
2.02122e-81	0.40225	0.306	0.048	1.1523e-76	lens	Igfbp7
2.11651e-81	0.529418	0.389	0.081	1.20662e-76	lens	Cryab
3.30171e-81	0.315038	0.213	0.02	1.88231e-76	lens	Sox1
6.2798e-76	0.340591	0.22	0.024	3.58012e-71	lens	Ell2
5.52043e-75	0.371915	0.281	0.043	3.1472e-70	lens	Crim1
5.32236e-72	0.29665	0.2	0.021	3.03428e-67	lens	Grifin
2.22643e-67	0.292306	0.222	0.029	1.26929e-62	lens	Tom1
4.48402e-66	0.428086	0.32	0.066	2.55634e-61	lens	Rpgrip1
2.01888e-57	0.638149	0.751	0.411	1.15096e-52	lens	Nap1l1
5.66863e-56	0.374803	0.281	0.059	3.23169e-51	lens	Tob1
1.85026e-53	0.273193	0.23	0.04	1.05483e-48	lens	Ezr
3.86107e-53	0.259899	0.186	0.026	2.2012e-48	lens	ENSMUSG00000120232
5.57593e-53	0.363383	0.32	0.079	3.17884e-48	lens	Snhg12
9.99877e-53	0.281798	0.237	0.044	5.7003e-48	lens	Slc7a5
1.27482e-52	0.398005	1	1	7.26773e-48	lens	Trim30a
8.8339e-52	0.289746	0.257	0.052	5.0362e-47	lens	Gsn
1.1077e-50	0.480694	0.457	0.164	6.31502e-46	lens	Nap1l4
1.64037e-50	0.597076	0.988	0.97	9.35175e-46	lens	Rpl41
5.18882e-50	0.308609	0.247	0.051	2.95815e-45	lens	Vmn2r96
3.22883e-49	0.47652	0.425	0.146	1.84076e-44	lens	Celf1
4.90655e-49	0.490404	0.494	0.194	2.79722e-44	lens	Col4a1
2.5886e-47	0.285773	0.244	0.052	1.47576e-42	lens	Fam207a
1.51611e-42	0.537848	0.936	0.777	8.64337e-38	lens	Tuba1a
5.89578e-42	0.268264	0.215	0.045	3.36119e-37	lens	Ankrd44
1.59194e-41	0.482111	0.46	0.187	9.07564e-37	lens	Ank2
2.60371e-40	0.368898	0.313	0.095	1.48437e-35	lens	Bc1
1.80495e-39	0.507754	0.853	0.598	1.029e-34	lens	Gas5
1.83955e-37	0.362037	1	0.999	1.04873e-32	lens	Tlk1
8.83207e-37	0.291762	0.289	0.086	5.03517e-32	lens	Cyrib
4.83605e-36	0.286027	0.252	0.07	2.75703e-31	lens	Arl5c
5.93545e-36	0.359797	0.357	0.129	3.3838e-31	lens	Sptbn1
8.00853e-36	0.443759	0.587	0.306	4.56566e-31	lens	Pdia6
8.64564e-36	0.327627	0.298	0.095	4.92888e-31	lens	Dbnl
9.03937e-36	0.339173	0.298	0.095	5.15334e-31	lens	Atf2
1.54223e-35	0.442167	0.435	0.187	8.79228e-31	lens	Gpx1
2.11459e-33	0.514978	0.609	0.355	1.20553e-28	lens	Gng5
2.37926e-33	0.267237	0.254	0.074	1.35642e-28	lens	Ptpru
5.45523e-32	0.314313	0.379	0.148	3.11003e-27	lens	Uchl1
2.29335e-31	0.293642	0.242	0.072	1.30744e-26	lens	Zfp106
2.3177e-31	0.290645	0.286	0.095	1.32132e-26	lens	Kidins220
1.64717e-30	0.498656	0.685	0.453	9.39051e-26	lens	Scd2
1.41941e-27	0.511225	0.929	0.843	8.09205e-23	lens	mt-Cytb
4.29295e-27	0.327795	0.367	0.155	2.44741e-22	lens	Ndufv3
1.3859e-26	0.281295	0.264	0.093	7.90099e-22	lens	Myo1b
1.90215e-24	0.43615	0.944	0.912	1.08442e-19	lens	Rps21
2.74306e-24	0.485089	0.892	0.801	1.56382e-19	lens	mt-Co3
2.4602e-23	0.321832	0.112	0.023	1.40256e-18	lens	Lsamp
2.68757e-23	0.257952	1	0.999	1.53218e-18	lens	Prkch
6.12763e-23	0.266418	0.257	0.097	3.49336e-18	lens	Cotl1
7.99871e-23	0.534498	0.888	0.808	4.56006e-18	lens	mt-Atp6
1.14421e-22	0.410671	0.978	0.936	6.52315e-18	lens	Rplp1
1.1457e-22	0.462752	0.782	0.638	6.53163e-18	lens	Gm10925
4.94143e-22	0.376056	0.484	0.274	2.81711e-17	lens	Ndufc1
9.54946e-22	0.412917	0.897	0.791	5.44415e-17	lens	Rpsa
1.65388e-21	0.430383	0.824	0.682	9.42879e-17	lens	mt-Co2
1.70936e-21	0.404363	0.966	0.927	9.74508e-17	lens	Rps12
1.91372e-21	0.265189	0.352	0.161	1.09101e-16	lens	Syt11
4.79549e-21	0.417998	0.924	0.865	2.73391e-16	lens	Rpl38
1.68794e-20	0.395923	0.829	0.669	9.62292e-16	lens	Gm28437
3.22555e-19	0.368068	0.951	0.891	1.83889e-14	lens	Rps20
3.49742e-19	0.373774	0.939	0.892	1.99388e-14	lens	Rpl39
4.12505e-18	0.341727	0.995	0.977	2.35169e-13	lens	Eef1a1
4.82602e-18	0.39883	0.65	0.476	2.75132e-13	lens	mt-Nd3
5.9489e-18	0.34405	0.518	0.324	3.39147e-13	lens	mt-Ts1
6.6391e-18	0.340516	0.936	0.851	3.78495e-13	lens	Rpl37
1.20754e-17	0.357939	0.543	0.361	6.88419e-13	lens	Vim
5.39292e-17	0.31513	0.384	0.21	3.0745e-12	lens	Meg3
5.43911e-17	0.340172	0.976	0.934	3.10084e-12	lens	Rps24
9.46917e-17	0.351214	0.87	0.76	5.39837e-12	lens	Rps25
2.003e-16	0.361264	0.946	0.901	1.14191e-11	lens	Tpt1
8.10323e-16	0.395792	0.885	0.812	4.61965e-11	lens	Gm29216
1.22575e-15	0.377044	0.868	0.803	6.988e-11	lens	mt-Co1
2.85237e-15	0.337211	0.878	0.804	1.62614e-10	lens	Rpl36
4.31426e-15	0.339936	0.575	0.395	2.45956e-10	lens	mt-Nd6
6.46778e-15	0.298506	0.355	0.202	3.68728e-10	lens	Tmem59
9.67533e-15	0.317543	0.873	0.76	5.5159e-10	lens	Rps2
3.55612e-14	0.34973	0.589	0.437	2.02735e-09	lens	Atp5e
3.79975e-14	0.330099	0.851	0.736	2.16624e-09	lens	Rps13
4.56493e-14	0.335882	0.905	0.802	2.60246e-09	lens	Rpl12
6.3731e-14	0.320097	0.976	0.95	3.6333e-09	lens	Rps23
7.89181e-14	0.317837	0.883	0.843	4.49912e-09	lens	Rps14
2.13816e-13	0.345108	0.885	0.827	1.21896e-08	lens	Rpl35
5.44471e-13	0.316137	0.653	0.524	3.10403e-08	lens	Gm28661
6.7324e-13	0.306872	0.817	0.738	3.83814e-08	lens	Rpl7
7.35994e-13	0.283553	0.929	0.876	4.1959e-08	lens	Rpl13
9.50941e-13	0.370475	0.868	0.817	5.42131e-08	lens	mt-Nd2
1.43783e-12	0.289859	0.685	0.528	8.19704e-08	lens	Rpl27
1.50293e-12	0.315689	0.936	0.867	8.56818e-08	lens	Rplp2
2.1812e-12	0.266024	0.413	0.263	1.2435e-07	lens	Igf2
2.3464e-12	0.28625	0.597	0.447	1.33768e-07	lens	Atp5md
5.65475e-12	0.28386	0.699	0.559	3.22377e-07	lens	H19
6.39028e-12	0.272433	0.455	0.309	3.6431e-07	lens	Pabpc1
1.65822e-11	0.291684	0.934	0.895	9.4535e-07	lens	Rpl31
1.68674e-11	0.299453	0.8	0.692	9.61608e-07	lens	Hspa8
7.72664e-11	0.278967	0.724	0.596	4.40496e-06	lens	Gm10076
9.8066e-11	0.288717	0.912	0.84	5.59074e-06	lens	Rps18
1.51199e-10	0.306221	0.785	0.674	8.61983e-06	lens	Uba52
2.31521e-10	0.288168	0.866	0.771	1.3199e-05	lens	Rpl27a
2.60494e-10	0.281872	0.87	0.817	1.48508e-05	lens	Rps15
2.81519e-10	0.255009	0.861	0.747	1.60494e-05	lens	Rpl14
3.09336e-10	0.25035	0.614	0.469	1.76353e-05	lens	Cox4i1
3.54082e-10	0.265172	0.636	0.499	2.01862e-05	lens	Mif
4.07818e-10	0.288666	0.751	0.626	2.32497e-05	lens	Cox6c
6.97681e-10	0.26527	0.885	0.828	3.97748e-05	lens	Rpl18a
8.00641e-10	0.252454	0.743	0.6	4.56446e-05	lens	Rps5
1.0131e-09	0.260961	0.599	0.468	5.77566e-05	lens	Atp5b
1.03287e-09	0.280513	0.731	0.639	5.88839e-05	lens	Rack1
1.20708e-09	0.258435	0.851	0.79	6.88158e-05	lens	Rps11
1.63666e-09	0.283376	0.829	0.754	9.3306e-05	lens	Rps28
2.03475e-09	0.263871	0.729	0.604	0.000116001	lens	mt-Nd1
4.32522e-09	0.281959	0.785	0.725	0.000246581	lens	Rpl30
4.573e-09	0.256676	0.778	0.681	0.000260706	lens	Rpl19
1.71891e-08	0.270475	0.902	0.865	0.000979952	lens	Rps15a
2.71303e-08	0.255194	0.817	0.77	0.0015467	lens	Rpl35a
4.08531e-172	0.942842	0.635	0.068	2.32903e-167	pNR4	Elavl4
3.82181e-168	0.728111	0.473	0.033	2.17882e-163	pNR4	Ina
8.12895e-157	0.72108	0.423	0.028	4.63432e-152	pNR4	Sncg
9.39976e-136	1.35641	0.761	0.155	5.3588e-131	pNR4	Gap43
1.89335e-128	0.989736	0.671	0.115	1.0794e-123	pNR4	Stmn2
4.95748e-126	0.748507	0.518	0.062	2.82626e-121	pNR4	Nefl
1.54769e-118	0.409738	0.275	0.013	8.82337e-114	pNR4	Pou6f2
3.8541e-115	0.655722	0.396	0.037	2.19722e-110	pNR4	Nefm
3.17762e-110	0.892285	0.671	0.133	1.81156e-105	pNR4	Tubb3
4.41447e-100	1.41146	1	0.781	2.51669e-95	pNR4	Tuba1a
3.05123e-99	0.543975	0.401	0.045	1.73951e-94	pNR4	Ebf3
1.01759e-98	0.394117	0.261	0.016	5.80126e-94	pNR4	Nhlh2
2.69981e-90	0.359385	0.212	0.01	1.53916e-85	pNR4	Syt13
2.63734e-89	0.339811	0.23	0.013	1.50355e-84	pNR4	Cntn2
2.5771e-88	0.56383	0.41	0.054	1.4692e-83	pNR4	Pou4f2
3.63246e-84	0.898688	0.667	0.17	2.07086e-79	pNR4	Map1b
3.25235e-78	0.370729	0.27	0.024	1.85416e-73	pNR4	Isl1
1.82857e-70	0.360337	0.275	0.029	1.04247e-65	pNR4	Elavl3
1.59595e-68	1.11987	0.68	0.221	9.0985e-64	pNR4	Crabp1
4.77818e-61	0.333764	0.252	0.028	2.72404e-56	pNR4	D930028M14Rik
1.13137e-57	0.358307	0.266	0.034	6.44994e-53	pNR4	Pfkp
6.01432e-53	0.857069	0.986	0.896	3.42876e-48	pNR4	Tmsb10
1.53279e-51	0.268856	0.194	0.019	8.73841e-47	pNR4	Sst
3.68468e-51	0.427992	0.306	0.051	2.10064e-46	pNR4	Dcx
1.33753e-50	0.860626	0.932	0.617	7.62525e-46	pNR4	Nnat
2.88004e-48	0.884683	0.874	0.568	1.64191e-43	pNR4	Stmn1
4.95983e-45	0.367995	0.311	0.059	2.8276e-40	pNR4	Gng3
4.71577e-42	0.527674	0.482	0.143	2.68846e-37	pNR4	Miat
9.15679e-42	0.325127	0.261	0.045	5.22029e-37	pNR4	Stmn3
7.63392e-41	0.673402	0.649	0.27	4.3521e-36	pNR4	Tubb2b
7.46805e-37	0.366173	0.32	0.074	4.25753e-32	pNR4	Rtn1
4.42368e-36	0.305567	0.257	0.05	2.52194e-31	pNR4	Tagln3
7.25662e-33	0.466632	0.401	0.125	4.137e-28	pNR4	Dpysl3
7.29325e-33	0.32504	0.243	0.05	4.15788e-28	pNR4	2510009E07Rik
1.92075e-32	0.414251	0.342	0.094	1.09502e-27	pNR4	Nsg2
1.7184e-29	0.505298	0.514	0.209	9.7966e-25	pNR4	Hmgcs1
2.28221e-28	0.294512	0.243	0.055	1.30109e-23	pNR4	Map2
6.19253e-28	0.273041	0.185	0.034	3.53036e-23	pNR4	Ebf1
8.7618e-28	0.328646	0.27	0.069	4.9951e-23	pNR4	Crmp1
1.79346e-24	0.375028	0.369	0.129	1.02245e-19	pNR4	Six3
9.53271e-23	0.414825	0.419	0.166	5.4346e-18	pNR4	Syt11
9.65212e-23	0.489588	0.982	0.883	5.50268e-18	pNR4	Tmsb4x
3.80096e-22	0.482813	0.482	0.22	2.16693e-17	pNR4	Fabp5
4.56098e-22	0.335068	0.302	0.098	2.60022e-17	pNR4	Olfm1
7.18669e-21	0.462974	0.658	0.386	4.09713e-16	pNR4	Gm9844
9.55232e-20	0.505728	0.59	0.335	5.44578e-15	pNR4	Sox11
9.97911e-19	0.475745	0.865	0.693	5.68909e-14	pNR4	Tubb5
4.90568e-18	0.372749	0.495	0.245	2.79673e-13	pNR4	Ywhag
5.51545e-17	0.286572	0.315	0.122	3.14436e-12	pNR4	Gpm6a
4.52905e-15	0.336837	0.356	0.161	2.58201e-10	pNR4	Uchl1
7.93031e-15	0.271769	0.27	0.105	4.52107e-10	pNR4	Sbk1
1.11099e-14	0.388333	0.86	0.694	6.33373e-10	pNR4	Ubb
8.4724e-13	0.41676	0.734	0.549	4.83011e-08	pNR4	Lrba
8.88833e-13	0.313913	0.32	0.147	5.06723e-08	pNR4	Hmgcr
2.73564e-12	0.278097	0.32	0.15	1.55959e-07	pNR4	Dpysl2
8.47231e-12	0.383487	0.68	0.497	4.83006e-07	pNR4	Cfl1
9.37189e-12	0.346234	0.932	0.84	5.34292e-07	pNR4	Ptma
5.53986e-11	0.321913	0.869	0.728	3.15827e-06	pNR4	Eif4g2
1.68609e-10	0.258284	0.36	0.188	9.61241e-06	pNR4	Rtn4
2.29593e-10	0.326054	0.423	0.239	1.30891e-05	pNR4	Atoh7
3.25143e-10	0.331619	0.86	0.71	1.85364e-05	pNR4	Marcks
4.40515e-10	0.321442	0.631	0.435	2.51138e-05	pNR4	Calm2
4.61295e-10	0.264275	0.284	0.138	2.62984e-05	pNR4	Klc1
4.88593e-10	0.336702	0.905	0.8	2.78547e-05	pNR4	H3f3a
6.26119e-09	0.289758	0.554	0.378	0.000356951	pNR4	Sumo2
1.00945e-08	0.252816	0.329	0.183	0.000575486	pNR4	Ptms
1.40507e-08	0.285022	0.518	0.354	0.000801033	pNR4	Hmgb3
1.53358e-08	0.296239	0.509	0.346	0.000874296	pNR4	Ywhab
2.9142e-08	0.318194	0.725	0.573	0.00166139	pNR4	Ldha
3.16056e-08	0.281085	0.432	0.276	0.00180183	pNR4	Ckb
3.70288e-08	0.300998	0.82	0.669	0.00211101	pNR4	Hnrnpa1
5.85703e-08	0.255276	0.41	0.256	0.00333909	pNR4	Gm26631
8.02273e-08	0.275686	0.387	0.24	0.00457376	pNR4	Serf1
1.22899e-07	0.26545	0.464	0.306	0.0070065	pNR4	Ywhaz
9.05944e-07	0.268801	0.77	0.657	0.0516479	pNR4	Actg1
1.47768e-06	0.270553	0.874	0.8	0.0842423	pNR4	Ppia
4.93106e-06	0.270817	0.689	0.574	0.28112	pNR4	H3f3b

## Sheet: slideseq
p_val	avg_log2FC	pct.1	pct.2	p_val_adj	cluster	gene
3.66967e-244	0.546057	0.462	0.001	8.48574e-240	blood	Fgb
3.48116e-178	1.37917	0.692	0.005	8.04984e-174	blood	Ambp
5.1307e-172	1.14933	0.692	0.006	1.18642e-167	blood	Apoa1
7.87219e-170	0.467696	0.385	0.001	1.82037e-165	blood	H2-Q10
4.85251e-163	0.688659	0.462	0.002	1.1221e-158	blood	Klf1
4.95973e-155	1.19931	0.615	0.005	1.14689e-150	blood	Apoa2
9.42714e-153	0.617913	0.462	0.002	2.17993e-148	blood	Nfe2
7.29475e-142	0.756488	0.385	0.002	1.68684e-137	blood	Rhd
7.47919e-137	0.387023	0.154	0	1.72949e-132	blood	Asb17os
7.47933e-137	0.387023	0.154	0	1.72952e-132	blood	Cd5l
7.47933e-137	0.29956	0.154	0	1.72952e-132	blood	Ctsg
2.88302e-136	0.468054	0.308	0.001	6.6667e-132	blood	Kng1
6.47584e-134	2.78005	1	0.019	1.49747e-129	blood	Alb
2.2253e-131	1.89896	0.769	0.01	5.14578e-127	blood	Rbp4
4.12267e-131	0.756131	0.385	0.002	9.53327e-127	blood	Serpinf2
8.19977e-129	0.753632	0.462	0.003	1.89611e-124	blood	Apoc2
6.04703e-123	0.298844	0.231	0	1.39831e-118	blood	Gfi1b
3.43911e-118	1.19611	0.615	0.007	7.95259e-114	blood	Serpina6
1.37338e-102	0.298487	0.231	0.001	3.17579e-98	blood	Tspan32
6.5258e-99	1.19362	0.615	0.009	1.50903e-94	blood	Trf
1.21384e-91	0.299202	0.154	0	2.80688e-87	blood	Rgn
4.22562e-88	0.385592	0.231	0.001	9.77133e-84	blood	Fabp1
4.82076e-88	0.298129	0.231	0.001	1.11475e-83	blood	Gata1
4.82076e-88	0.298129	0.231	0.001	1.11475e-83	blood	Mpo
6.3568e-85	1.18548	0.692	0.014	1.46995e-80	blood	Cpox
1.31179e-79	1.85616	0.769	0.019	3.03338e-75	blood	Car2
6.33592e-78	3.30212	1	0.035	1.46512e-73	blood	Afp
3.94422e-77	0.297771	0.231	0.001	9.12061e-73	blood	Cpn1
9.71651e-77	0.990367	0.462	0.006	2.24684e-72	blood	Itih2
3.57154e-74	0.614703	0.385	0.004	8.25882e-70	blood	Cited4
4.82186e-74	0.540702	0.385	0.004	1.11501e-69	blood	Tspan33
1.10501e-70	1.03454	0.615	0.013	2.55522e-66	blood	Pnpo
4.32978e-66	0.610078	0.462	0.008	1.00122e-61	blood	Vamp5
6.48181e-62	0.384519	0.231	0.002	1.49885e-57	blood	Fgg
6.48181e-62	0.384519	0.231	0.002	1.49885e-57	blood	Treml2
7.61573e-62	0.297057	0.231	0.002	1.76106e-57	blood	Pklr
8.95347e-61	0.38202	0.308	0.003	2.0704e-56	blood	Serpinc1
1.96193e-55	0.298487	0.154	0.001	4.53676e-51	blood	F2
1.20059e-51	0.296342	0.231	0.002	2.77624e-47	blood	Art4
8.72147e-50	0.380594	0.308	0.004	2.01675e-45	blood	Ptpn6
1.27972e-48	0.458785	0.385	0.007	2.95923e-44	blood	Lmo2
1.02552e-36	0.38202	0.231	0.003	2.37142e-32	blood	Rgcc
1.06805e-36	0.381663	0.231	0.003	2.46975e-32	blood	Trim10
1.93019e-34	0.598405	0.462	0.016	4.46337e-30	blood	Mt1
2.63762e-31	0.463412	0.231	0.004	6.09923e-27	blood	Ttr
2.71033e-31	0.384519	0.154	0.002	6.26737e-27	blood	Hmgcs2
3.05443e-31	0.297057	0.154	0.002	7.06307e-27	blood	Plg
3.33806e-31	1.33879	0.615	0.033	7.71892e-27	blood	Slc25a37
9.70788e-31	0.679757	0.308	0.008	2.24485e-26	blood	Kel
2.47058e-30	0.450282	0.385	0.013	5.71297e-26	blood	Zfpm1
6.2276e-30	0.609368	0.308	0.008	1.44007e-25	blood	Tuba4a
3.27945e-28	0.296699	0.154	0.002	7.58341e-24	blood	Hpx
3.38182e-28	0.296342	0.154	0.002	7.82011e-24	blood	Il6ra
1.04008e-27	0.591025	0.462	0.02	2.40507e-23	blood	Lpl
1.41745e-27	1.17564	0.462	0.021	3.27771e-23	blood	Blvrb
5.65898e-27	0.791258	0.462	0.021	1.30858e-22	blood	Slc4a1
2.59202e-26	0.455945	0.308	0.009	5.99378e-22	blood	Slc29a1
2.82877e-26	0.454882	0.308	0.009	6.54124e-22	blood	Dmtn
1.5596e-25	0.726427	0.462	0.023	3.60641e-21	blood	Tmcc2
3.00649e-25	0.95281	0.538	0.032	6.95221e-21	blood	Fech
4.45224e-25	0.291706	0.231	0.005	1.02954e-20	blood	Vwf
4.03762e-24	0.290994	0.231	0.006	9.33659e-20	blood	Ermap
2.95742e-23	0.290994	0.231	0.006	6.83875e-19	blood	Acss1
2.95742e-23	0.290994	0.231	0.006	6.83875e-19	blood	Trim25
1.12328e-22	0.747798	0.615	0.045	2.59747e-18	blood	Hbb-bh1
1.92697e-22	0.290638	0.231	0.006	4.45593e-18	blood	Ctse
1.97486e-22	0.290282	0.231	0.006	4.56666e-18	blood	Laptm5
2.81522e-22	1.25107	0.692	0.061	6.50991e-18	blood	Urod
6.76463e-22	0.295271	0.154	0.003	1.56425e-17	blood	Trim6
5.89688e-21	0.289216	0.231	0.007	1.36359e-16	blood	2023-03-03
7.62667e-21	0.842887	0.462	0.028	1.76359e-16	blood	Hmbs
1.65579e-20	0.663168	0.385	0.02	3.82886e-16	blood	Snca
2.18336e-20	0.368527	0.308	0.012	5.0488e-16	blood	Ppox
7.1522e-20	0.459141	0.231	0.007	1.65387e-15	blood	Tal1
7.85782e-20	1.43991	0.692	0.072	1.81704e-15	blood	Alad
2.43803e-19	0.368173	0.308	0.013	5.63769e-15	blood	Psmb10
2.49064e-19	0.36782	0.308	0.013	5.75936e-15	blood	Gm8730
4.14902e-19	0.28886	0.231	0.007	9.5942e-15	blood	5730508B09Rik
7.96234e-19	1.27811	0.692	0.075	1.84121e-14	blood	Tmem14c
1.47062e-18	0.288505	0.231	0.008	3.40066e-14	blood	Acp5
5.88022e-18	0.294557	0.154	0.003	1.35974e-13	blood	Pf4
1.49802e-17	0.287795	0.231	0.008	3.46402e-13	blood	Snhg9
1.52681e-17	0.28744	0.231	0.008	3.5306e-13	blood	Sh3yl1
5.99428e-17	0.2942	0.154	0.004	1.38612e-12	blood	Apom
1.04879e-16	2.64677	1	0.227	2.42523e-12	blood	Gpx1
1.61542e-16	3.3487	1	0.23	3.7355e-12	blood	Hba-a1
4.72862e-16	0.293844	0.154	0.004	1.09345e-11	blood	Gypa
9.78892e-16	0.686388	0.538	0.05	2.26359e-11	blood	Mpc2
1.65758e-15	0.431331	0.385	0.026	3.833e-11	blood	Cinp
2.49096e-15	0.362883	0.308	0.017	5.76009e-11	blood	Supt4a
2.53326e-15	0.362531	0.308	0.017	5.8579e-11	blood	St3gal5
2.99128e-15	4.96332	1	0.28	6.91704e-11	blood	Hbb-bt
3.54233e-15	0.37242	0.231	0.01	8.19129e-11	blood	Ptrhd1
5.00595e-15	0.443938	0.308	0.017	1.15757e-10	blood	Hebp1
1.70293e-14	0.579505	0.385	0.028	3.93786e-10	blood	Mpp1
2.07182e-14	0.283894	0.231	0.01	4.79088e-10	blood	Oxnad1
2.55886e-14	0.359718	0.308	0.018	5.91711e-10	blood	Fam210b
2.8554e-14	1.01177	0.385	0.029	6.60284e-10	blood	Sepp1
2.89758e-14	0.542092	0.538	0.054	6.70036e-10	blood	Hprt
4.35182e-14	0.44218	0.308	0.019	1.00631e-09	blood	Cox17
1.13618e-13	0.771968	0.615	0.076	2.62731e-09	blood	Serinc3
1.14367e-13	5.19245	1	0.338	2.64462e-09	blood	Hbb-bs
1.23879e-13	0.359718	0.308	0.019	2.86458e-09	blood	Btbd7
1.89617e-13	0.358314	0.308	0.019	4.38471e-09	blood	Ppap2a
2.98487e-13	0.283186	0.231	0.011	6.90221e-09	blood	Cenpi
3.73621e-13	0.484105	0.462	0.043	8.63962e-09	blood	Med4
4.36409e-13	0.453111	0.231	0.011	1.00915e-08	blood	Mt2
5.39776e-13	0.283186	0.231	0.011	1.24818e-08	blood	Ppp1r15a
5.5501e-13	0.282478	0.231	0.011	1.2834e-08	blood	Krt8
5.83766e-13	0.423682	0.385	0.031	1.3499e-08	blood	Cib1
8.40229e-13	0.439022	0.308	0.021	1.94294e-08	blood	Abcb10
1.15745e-12	0.552975	0.462	0.046	2.67648e-08	blood	Vamp8
1.29545e-12	0.623706	0.462	0.047	2.9956e-08	blood	Nme6
1.71469e-12	0.282125	0.231	0.012	3.96504e-08	blood	Cep152
1.90742e-12	0.832145	0.385	0.034	4.41071e-08	blood	Ubac1
1.98267e-12	0.67137	0.692	0.1	4.58472e-08	blood	Dut
2.18779e-12	0.438321	0.308	0.021	5.05904e-08	blood	Ska1
2.29733e-12	0.515273	0.308	0.022	5.31234e-08	blood	Mns1
2.72635e-12	0.379169	0.154	0.005	6.30441e-08	blood	Gstt1
3.17642e-12	0.29135	0.154	0.005	7.34515e-08	blood	Spta1
3.53075e-12	0.498566	0.385	0.033	8.16451e-08	blood	Tuba1c
4.08874e-12	0.368173	0.231	0.012	9.45481e-08	blood	Bdh1
5.20629e-12	0.618593	0.462	0.049	1.2039e-07	blood	Mkrn1
8.12343e-12	0.281064	0.231	0.013	1.87846e-07	blood	Alg6
9.15453e-12	0.290994	0.154	0.006	2.11689e-07	blood	D030028A08Rik
1.36392e-11	0.279651	0.231	0.013	3.15392e-07	blood	Cdk17
1.36695e-11	0.35236	0.308	0.023	3.16093e-07	blood	Pla2g12a
1.89785e-11	0.627032	0.615	0.087	4.38858e-07	blood	Hras
2.51283e-11	1.14508	0.846	0.187	5.81066e-07	blood	Glrx5
2.94293e-11	0.35271	0.308	0.023	6.80523e-07	blood	E2f8
3.51532e-11	0.938585	0.538	0.072	8.12883e-07	blood	Dlk1
4.63244e-11	0.511427	0.308	0.024	1.07121e-06	blood	Ranbp10
4.98387e-11	0.280004	0.231	0.014	1.15247e-06	blood	Pole2
5.04262e-11	0.279651	0.231	0.014	1.16606e-06	blood	Tomm5
6.00995e-11	0.490629	0.385	0.037	1.38974e-06	blood	Gmpr
6.36253e-11	0.567041	0.385	0.037	1.47127e-06	blood	Map2k3
7.73586e-11	0.492006	0.385	0.038	1.78884e-06	blood	Ncln
1.35474e-10	0.366408	0.231	0.014	3.13269e-06	blood	Pcx
1.36997e-10	0.366055	0.231	0.014	3.16792e-06	blood	Asns
1.73522e-10	0.277887	0.231	0.014	4.01253e-06	blood	Cpm
2.50552e-10	0.277887	0.231	0.015	5.79376e-06	blood	Edem2
4.11809e-10	0.364997	0.231	0.015	9.52267e-06	blood	Cycs
7.12688e-10	0.277534	0.231	0.015	1.64802e-05	blood	Tm7sf2
7.2016e-10	0.277181	0.231	0.015	1.6653e-05	blood	Arrb1
8.20372e-10	0.629523	0.385	0.042	1.89703e-05	blood	Pithd1
8.66635e-10	1.41656	0.923	0.286	2.00401e-05	blood	Sod1
9.45733e-10	0.558791	0.385	0.043	2.18691e-05	blood	Psat1
9.85304e-10	0.638512	0.538	0.081	2.27842e-05	blood	Tomm40
1.01636e-09	0.276477	0.231	0.016	2.35023e-05	blood	Cdr2
1.01636e-09	0.276477	0.231	0.016	2.35023e-05	blood	Srxn1
1.4457e-09	0.50035	0.538	0.078	3.34303e-05	blood	Dnajc3
1.68601e-09	0.814072	0.538	0.087	3.89874e-05	blood	Ndufb9
1.70601e-09	0.48479	0.385	0.043	3.94497e-05	blood	Shmt2
1.90649e-09	0.276124	0.231	0.016	4.40856e-05	blood	Txnrd2
2.00083e-09	0.40576	0.385	0.043	4.62672e-05	blood	Itga9
2.86108e-09	0.345387	0.308	0.029	6.61595e-05	blood	Shmt1
2.98491e-09	0.692187	0.385	0.046	6.90231e-05	blood	Tfrc
3.0867e-09	0.48342	0.385	0.044	7.13768e-05	blood	Hspe1
3.09504e-09	0.692871	0.385	0.045	7.15697e-05	blood	Tk1
3.59969e-09	0.75387	0.538	0.088	8.32393e-05	blood	Sdhd
4.11583e-09	0.344344	0.308	0.029	9.51744e-05	blood	Urm1
4.14315e-09	0.594087	0.615	0.107	9.58062e-05	blood	Txndc9
4.41215e-09	0.405417	0.385	0.044	0.000102027	blood	Sod2
4.57006e-09	0.576725	0.308	0.03	0.000105678	blood	Clcn3
5.31033e-09	0.424375	0.308	0.03	0.000122796	blood	Ruvbl1
7.41476e-09	0.401655	0.385	0.045	0.000171459	blood	Mrpl4
7.78475e-09	1.06911	0.846	0.261	0.000180015	blood	Nme1
8.0722e-09	0.342954	0.308	0.03	0.000186662	blood	E2f4
8.14319e-09	0.452925	0.462	0.064	0.000188303	blood	Cdt1
8.14958e-09	0.342607	0.308	0.03	0.000188451	blood	Ankrd13a
1.07635e-08	0.273309	0.231	0.018	0.000248896	blood	Trak2
1.12043e-08	0.424722	0.308	0.031	0.000259088	blood	Bola3
1.17381e-08	0.422988	0.308	0.031	0.000271432	blood	Sdhaf4
1.38185e-08	0.273309	0.231	0.018	0.000319539	blood	Slc43a3
1.47032e-08	0.823148	0.769	0.189	0.000339997	blood	Atpif1
1.59288e-08	1.19504	0.846	0.274	0.000368338	blood	Ybx3
1.89808e-08	0.587957	0.462	0.069	0.000438911	blood	Pcna
2.2012e-08	0.28744	0.154	0.008	0.000509005	blood	Sat1
2.31212e-08	0.963516	0.846	0.247	0.000534656	blood	Cct3
2.35924e-08	0.340873	0.308	0.032	0.00054555	blood	Atf1
2.94216e-08	0.474544	0.385	0.05	0.000680344	blood	2410006H16Rik
2.98238e-08	0.992457	0.769	0.204	0.000689645	blood	Ndufv2
3.56064e-08	0.421949	0.308	0.033	0.000823363	blood	Kat7
3.6258e-08	0.339486	0.308	0.033	0.00083843	blood	Eya3
3.75251e-08	0.419872	0.308	0.033	0.000867731	blood	Tagln2
5.62187e-08	0.374193	0.154	0.009	0.0013	blood	Anxa4
5.67527e-08	0.271553	0.231	0.019	0.00131235	blood	Gypc
6.09497e-08	0.496146	0.308	0.034	0.0014094	blood	Comt
6.30321e-08	0.338102	0.308	0.033	0.00145755	blood	Pabpc4
6.3573e-08	0.337756	0.308	0.033	0.00147006	blood	Snhg4
6.3796e-08	0.672659	0.538	0.101	0.00147522	blood	Nsun2
7.18716e-08	0.337756	0.308	0.034	0.00166196	blood	Me2
7.31009e-08	0.336718	0.308	0.034	0.00169039	blood	Ttll12
8.38914e-08	0.336372	0.308	0.034	0.0019399	blood	Gucd1
8.85587e-08	0.270149	0.231	0.02	0.00204783	blood	Dusp9
9.98337e-08	0.390767	0.385	0.052	0.00230855	blood	Exosc1
1.07157e-07	0.336027	0.308	0.034	0.00247789	blood	2023-03-08
1.08884e-07	0.269448	0.231	0.02	0.00251783	blood	Cdc25b
1.136e-07	0.793802	0.692	0.171	0.00262688	blood	Naca
1.25031e-07	0.576676	0.462	0.077	0.00289122	blood	Ccnb2
1.25132e-07	0.494075	0.308	0.036	0.00289356	blood	Cd47
1.26183e-07	0.691462	0.692	0.166	0.00291786	blood	Mapre1
1.28809e-07	1.29627	0.692	0.192	0.00297858	blood	Apoe
1.3708e-07	0.335336	0.308	0.035	0.00316985	blood	Ube2o
1.57507e-07	0.933638	0.462	0.08	0.00364219	blood	Rexo2
1.58513e-07	0.270149	0.231	0.021	0.00366546	blood	Ssh2
1.7419e-07	0.686439	0.846	0.237	0.00402796	blood	Rsl1d1
1.9002e-07	0.539803	0.538	0.101	0.00439403	blood	Use1
1.96626e-07	0.284957	0.154	0.01	0.00454678	blood	Hmha1
2.07171e-07	0.540738	0.385	0.055	0.00479063	blood	Ndufaf4
2.2478e-07	0.389073	0.385	0.054	0.00519782	blood	Tbrg4
2.50539e-07	0.33292	0.308	0.036	0.00579346	blood	Smim12
2.71277e-07	0.534016	0.538	0.103	0.00627302	blood	Mrpl11
3.15887e-07	0.331886	0.308	0.037	0.00730457	blood	Cdkn2d
3.36571e-07	0.33361	0.308	0.037	0.00778287	blood	Emc2
3.36571e-07	0.33361	0.308	0.037	0.00778287	blood	Phgdh
3.52539e-07	0.331197	0.308	0.037	0.00815212	blood	Aldh18a1
3.52596e-07	0.350614	0.231	0.022	0.00815344	blood	Alas2
4.00908e-07	0.593449	0.538	0.108	0.0092706	blood	Slc25a39
4.01927e-07	0.268046	0.231	0.022	0.00929416	blood	Pmm1
4.02417e-07	0.574034	0.462	0.08	0.00930549	blood	Uba2
4.13304e-07	0.533695	0.538	0.106	0.00955724	blood	Ccnl1
4.77668e-07	0.267696	0.231	0.022	0.0110456	blood	Znhit3
4.8468e-07	0.266996	0.231	0.022	0.0112077	blood	Tmem246
4.91779e-07	0.568765	0.462	0.083	0.0113719	blood	2023-03-05
5.35713e-07	0.724786	0.692	0.179	0.0123878	blood	Nedd8
5.64233e-07	0.603699	0.385	0.062	0.0130473	blood	Rpsa
6.39223e-07	0.648353	0.538	0.115	0.0147814	blood	Ccdc23
6.48881e-07	0.719938	0.538	0.113	0.0150047	blood	Mrpl28
6.81781e-07	0.265946	0.231	0.023	0.0157655	blood	Thap7
6.92973e-07	0.525697	0.538	0.108	0.0160243	blood	Cdc20
7.4605e-07	0.715645	0.692	0.19	0.0172517	blood	Cox5b
7.90283e-07	0.266296	0.231	0.023	0.0182745	blood	Rbfa
8.0445e-07	0.736698	0.846	0.266	0.0186021	blood	Eef1d
8.07156e-07	0.265247	0.231	0.023	0.0186647	blood	Deb1
8.72835e-07	0.353059	0.231	0.023	0.0201834	blood	Commd5
9.1497e-07	0.631613	0.462	0.087	0.0211578	blood	Hn1
9.19672e-07	0.266296	0.231	0.023	0.0212665	blood	Otud6b
9.19672e-07	0.266296	0.231	0.023	0.0212665	blood	Rela
9.3766e-07	0.561535	0.308	0.041	0.0216825	blood	Josd2
9.45664e-07	0.264897	0.231	0.023	0.0218675	blood	Elk4
1.08178e-06	0.265596	0.231	0.023	0.0250151	blood	Ubald2
1.08178e-06	0.265596	0.231	0.023	0.0250151	blood	Yrdc
1.08927e-06	0.265247	0.231	0.023	0.0251882	blood	Rgs19
1.10438e-06	0.264548	0.231	0.023	0.0255376	blood	Bloc1s4
1.14148e-06	0.705977	0.692	0.194	0.0263956	blood	Hdgf
1.17615e-06	0.646134	0.538	0.12	0.0271973	blood	Eif4a3
1.24517e-06	0.38097	0.385	0.06	0.0287932	blood	Pkig
1.25568e-06	0.452439	0.538	0.109	0.0290364	blood	Dnttip2
1.28571e-06	0.264198	0.231	0.024	0.0297308	blood	Pole
1.37732e-06	0.558938	0.462	0.088	0.031849	blood	Tomm7
1.45245e-06	1.58697	0.846	0.348	0.0335863	blood	Fth1
1.45255e-06	0.265247	0.231	0.024	0.0335888	blood	Plod1
1.4723e-06	0.264548	0.231	0.024	0.0340454	blood	Slc16a3
1.52138e-06	0.709436	0.538	0.118	0.0351805	blood	Rplp2
1.64311e-06	0.740705	0.692	0.205	0.0379954	blood	Paics
1.67026e-06	0.265247	0.231	0.024	0.0386231	blood	Trmt10c
1.74622e-06	0.51806	0.538	0.115	0.0403796	blood	Mcm7
1.81478e-06	0.351312	0.231	0.025	0.041965	blood	Grhpr
1.83102e-06	0.432727	0.231	0.025	0.0423406	blood	Rit1
1.93602e-06	0.378951	0.385	0.062	0.0447686	blood	Slc25a5
2.22619e-06	0.45058	0.385	0.064	0.0514784	blood	Ppan
2.36867e-06	0.32604	0.308	0.042	0.0547731	blood	Mrps18c
2.52746e-06	0.282832	0.154	0.012	0.058445	blood	Nubpl
2.55833e-06	0.5943	0.385	0.066	0.0591587	blood	Atad3a
2.58153e-06	0.2635	0.231	0.025	0.0596952	blood	Ints2
2.58153e-06	0.2635	0.231	0.025	0.0596952	blood	Znhit1
2.95567e-06	0.263151	0.231	0.025	0.068347	blood	Rpgrip1l
2.9614e-06	0.376264	0.385	0.064	0.0684794	blood	Wdr77
3.05389e-06	0.40439	0.308	0.043	0.0706182	blood	Wdr12
3.10928e-06	0.373917	0.385	0.064	0.0718989	blood	Mllt3
3.13418e-06	1.08245	0.923	0.363	0.0724748	blood	Rplp1
3.20679e-06	0.450245	0.385	0.066	0.0741539	blood	Lrpap1
3.55459e-06	0.414874	0.462	0.089	0.0821964	blood	Anapc11
3.7973e-06	0.263151	0.231	0.026	0.0878087	blood	Atg5
3.82127e-06	0.262802	0.231	0.026	0.088363	blood	Pop7
3.86968e-06	0.324325	0.308	0.043	0.0894826	blood	Gemin7
3.89402e-06	0.261755	0.231	0.026	0.0900452	blood	Brap
3.94316e-06	0.402339	0.308	0.044	0.0911817	blood	Ccs
4.13816e-06	1.07935	1	0.645	0.0956908	blood	Hbb-y
4.26874e-06	0.281771	0.154	0.012	0.0987104	blood	Slc39a8
4.39573e-06	0.579913	0.615	0.157	0.101647	blood	Psmd12
4.40521e-06	0.521237	0.385	0.067	0.101866	blood	Mbd2
4.52481e-06	0.348869	0.231	0.026	0.104632	blood	Rpl11
4.56445e-06	0.323298	0.308	0.044	0.105548	blood	Smyd5
5.08757e-06	0.447904	0.385	0.068	0.117645	blood	Aurkaip1
5.09601e-06	0.321244	0.308	0.044	0.11784	blood	Gtf2f2
5.11239e-06	1.2567	1	0.808	0.118219	blood	Rps5
5.20311e-06	0.402339	0.308	0.045	0.120317	blood	Atp6v0e
5.31583e-06	0.691788	0.538	0.127	0.122923	blood	Hsp90aa1
5.67439e-06	0.260709	0.231	0.026	0.131215	blood	Alas1
5.96542e-06	0.372912	0.385	0.067	0.137944	blood	Cox5a
6.05392e-06	0.708549	0.846	0.306	0.139991	blood	Smc4
6.10024e-06	0.481384	0.462	0.095	0.141062	blood	Dlst
6.11247e-06	1.10514	0.923	0.66	0.141345	blood	Rpl8
6.34059e-06	0.448239	0.385	0.069	0.14662	blood	Fopnl
6.36575e-06	0.260709	0.231	0.027	0.147202	blood	Noa1
6.46701e-06	0.347824	0.231	0.027	0.149543	blood	2310011J03Rik
6.50586e-06	0.347475	0.231	0.027	0.150442	blood	Pink1
6.66489e-06	0.447904	0.385	0.069	0.154119	blood	Nifk
7.06422e-06	0.727302	0.462	0.105	0.163353	blood	Ctsb
7.16964e-06	0.260361	0.231	0.027	0.165791	blood	Gt(ROSA)26Sor
7.18108e-06	0.956517	0.769	0.304	0.166055	blood	Pfn1
7.256e-06	0.259664	0.231	0.027	0.167788	blood	D930016D06Rik
7.96309e-06	0.260361	0.231	0.027	0.184139	blood	Nop9
8.0394e-06	0.31851	0.308	0.046	0.185903	blood	Pttg1ip
8.33063e-06	0.605307	0.462	0.1	0.192637	blood	Sart1
8.7181e-06	0.987568	0.846	0.408	0.201597	blood	Anp32b
8.81032e-06	0.782731	0.538	0.141	0.20373	blood	Rangap1
9.19237e-06	0.884992	0.615	0.183	0.212564	blood	Minos1
9.88303e-06	0.726019	0.462	0.104	0.228535	blood	Ppid
1.02665e-05	0.645113	0.385	0.075	0.237401	blood	Dhfr
1.03628e-05	0.319193	0.308	0.047	0.23963	blood	Pycr2
1.08129e-05	0.316804	0.308	0.047	0.250037	blood	Tfdp2
1.09508e-05	1.09539	0.692	0.242	0.253226	blood	Ftl1
1.12429e-05	0.318169	0.308	0.047	0.25998	blood	Cdca4
1.13266e-05	0.606944	0.615	0.165	0.261917	blood	Meg3
1.16117e-05	0.583301	0.385	0.072	0.268509	blood	Nipsnap1
1.18191e-05	0.441238	0.385	0.072	0.273304	blood	Pfdn4
1.24562e-05	0.399607	0.308	0.048	0.288037	blood	Tmem126a
1.24873e-05	0.362903	0.385	0.07	0.288756	blood	Msmo1
1.26063e-05	0.25862	0.231	0.028	0.291509	blood	2410004B18Rik
1.26787e-05	0.426111	0.231	0.029	0.293182	blood	Gtf2h1
1.32172e-05	0.44157	0.385	0.073	0.305635	blood	Ddx3y
1.33141e-05	0.364899	0.385	0.071	0.307875	blood	Mrpl54
1.36591e-05	0.495702	0.538	0.131	0.315853	blood	Eif2s2
1.38065e-05	0.402195	0.462	0.098	0.319262	blood	Tars
1.387e-05	0.396541	0.308	0.049	0.320731	blood	Mthfd1
1.40458e-05	0.363568	0.385	0.071	0.324794	blood	Ppp2r4
1.41122e-05	0.257924	0.231	0.028	0.32633	blood	Surf2
1.45397e-05	0.438248	0.385	0.073	0.336215	blood	Phf10
1.5592e-05	0.257924	0.231	0.029	0.36055	blood	Cnpy3
1.57681e-05	0.257229	0.231	0.029	0.364621	blood	Ing3
1.60421e-05	1.34407	1	0.587	0.370957	blood	mt-Rnr1
1.62877e-05	0.471824	0.308	0.05	0.376636	blood	Pold2
1.67722e-05	0.538837	0.462	0.102	0.38784	blood	Mrpl18
1.69275e-05	0.435926	0.385	0.074	0.391431	blood	Utp11l
1.70063e-05	0.344692	0.231	0.029	0.393255	blood	Hmgcl
1.70973e-05	0.3151	0.308	0.048	0.395359	blood	Ppp2r1b
1.93065e-05	0.46491	0.462	0.102	0.446445	blood	Gars
1.93221e-05	0.720061	0.615	0.183	0.446803	blood	Psmc3
2.08877e-05	1.30502	0.923	0.682	0.483008	blood	Rps3
2.12742e-05	0.39484	0.308	0.05	0.491946	blood	Asnsd1
2.2803e-05	0.31476	0.308	0.05	0.527296	blood	Dcaf12
2.38166e-05	1.20234	0.923	0.842	0.550735	blood	Rpl4
2.39179e-05	0.498047	0.615	0.169	0.553077	blood	Psma1
2.56126e-05	0.435595	0.385	0.076	0.592265	blood	Stk11
2.57492e-05	0.256186	0.231	0.03	0.595426	blood	D10Wsu102e
2.58881e-05	0.255839	0.231	0.03	0.598636	blood	Psmb7
2.73491e-05	0.645602	0.615	0.192	0.632421	blood	Snrpb
2.84777e-05	0.878985	0.692	0.245	0.658518	blood	Cd24a
2.85691e-05	0.392802	0.308	0.052	0.660632	blood	Cyba
2.94068e-05	0.253063	0.231	0.03	0.680003	blood	Gusb
2.9477e-05	0.431625	0.385	0.077	0.681625	blood	Ndufb2
2.95015e-05	0.504635	0.385	0.079	0.682193	blood	Tipin
2.9906e-05	0.342954	0.231	0.031	0.691547	blood	Tor2a
3.00514e-05	0.45539	0.769	0.237	0.694909	blood	Sfr1
3.06349e-05	0.256534	0.231	0.03	0.708401	blood	Cirh1a
3.07861e-05	0.601638	0.615	0.188	0.711897	blood	Atp5o
3.14597e-05	0.98407	0.846	0.449	0.727474	blood	Rpl14
3.2006e-05	0.392124	0.308	0.052	0.740108	blood	Imp4
3.25365e-05	0.390767	0.308	0.052	0.752375	blood	Nudt9
3.3126e-05	0.35693	0.385	0.076	0.766005	blood	Eif2s1
3.33874e-05	0.81983	0.846	0.354	0.772051	blood	Rpl32
3.43239e-05	0.254797	0.231	0.031	0.793706	blood	Ccdc53
3.46854e-05	0.254103	0.231	0.031	0.802065	blood	Mthfd2
3.51201e-05	0.430965	0.385	0.078	0.812117	blood	Wbscr22
3.51318e-05	0.605763	0.615	0.182	0.812388	blood	Prdx6
3.60552e-05	0.553112	0.769	0.251	0.833742	blood	Rsrp1
3.64566e-05	1.16614	0.846	0.468	0.843021	blood	Cox4i1
3.75522e-05	0.391784	0.308	0.053	0.868357	blood	Dda1
3.87026e-05	0.783543	0.846	0.364	0.894958	blood	Rps20
3.9504e-05	1.53278	1	0.879	0.913489	blood	mt-Rnr2
3.95801e-05	0.466737	0.308	0.054	0.91525	blood	Gna11
3.96041e-05	0.544068	0.615	0.183	0.915805	blood	Lsm4
3.97279e-05	0.751692	0.615	0.203	0.918667	blood	Psma6
4.07527e-05	0.392802	0.308	0.053	0.942364	blood	Alyref2
4.08006e-05	1.32933	1	0.775	0.943474	blood	H19
4.19829e-05	0.252717	0.231	0.031	0.970812	blood	Nt5c3
4.30215e-05	0.353953	0.385	0.077	0.994828	blood	Nhp2
4.35193e-05	0.391445	0.308	0.054	1	blood	Mrps28
4.4244e-05	0.31034	0.308	0.052	1	blood	Rnh1
4.46964e-05	0.254103	0.231	0.031	1	blood	Abat
4.50733e-05	0.393481	0.462	0.107	1	blood	Lrrc59
4.60339e-05	0.488222	0.615	0.178	1	blood	Rpn2
4.62697e-05	0.31068	0.308	0.053	1	blood	Mrpl36
4.65401e-05	0.533738	0.538	0.147	1	blood	C1qbp
4.77806e-05	0.308644	0.308	0.053	1	blood	Riok3
4.85148e-05	0.254103	0.231	0.032	1	blood	Med21
4.92587e-05	0.253063	0.231	0.032	1	blood	Gmcl1
4.9509e-05	0.25237	0.231	0.032	1	blood	Rnf19b
4.97604e-05	0.25237	0.231	0.032	1	blood	Phyh
5.02666e-05	0.251677	0.231	0.032	1	blood	Hif1an
5.06653e-05	0.388058	0.308	0.054	1	blood	Ccnt2
5.12783e-05	0.619766	0.769	0.278	1	blood	Akr1a1
5.33952e-05	0.253063	0.231	0.032	1	blood	Phkg2
5.39349e-05	0.25237	0.231	0.032	1	blood	Eps15
5.41678e-05	0.487035	0.615	0.18	1	blood	Mdh2
5.47535e-05	0.251331	0.231	0.032	1	blood	Crat
5.49256e-05	0.495093	0.385	0.083	1	blood	Azin1
5.59527e-05	0.307966	0.308	0.053	1	blood	Mnat1
5.77286e-05	0.276124	0.154	0.015	1	blood	Tmem9b
5.78099e-05	0.253063	0.231	0.032	1	blood	Rbm34
5.78221e-05	0.539943	0.615	0.189	1	blood	Eif3i
5.83897e-05	0.252024	0.231	0.032	1	blood	Fam134a
6.11997e-05	0.38546	0.462	0.109	1	blood	Sec13
6.12663e-05	0.307966	0.308	0.054	1	blood	Ccna2
6.34519e-05	0.251677	0.231	0.032	1	blood	Bop1
6.56621e-05	0.453713	0.462	0.113	1	blood	Galk1
6.73253e-05	0.307966	0.308	0.054	1	blood	Ier3ip1
6.74524e-05	0.687247	0.385	0.091	1	blood	Lonp1
6.78615e-05	0.252717	0.231	0.033	1	blood	Lztfl1
7.04175e-05	0.387381	0.308	0.056	1	blood	Eif1ad
7.31628e-05	0.576631	0.462	0.122	1	blood	Ndufb6
7.33659e-05	0.514257	0.462	0.117	1	blood	Pfdn2
7.34275e-05	0.449258	0.462	0.113	1	blood	Ndufa8
7.35758e-05	0.25237	0.231	0.033	1	blood	Gba2
7.40802e-05	0.740331	0.769	0.31	1	blood	Rpl22
7.61714e-05	0.306272	0.308	0.055	1	blood	Ppp2cb
7.69556e-05	0.305596	0.308	0.055	1	blood	Mrps35
7.77919e-05	0.562861	0.385	0.086	1	blood	Samm50
7.80604e-05	0.351312	0.385	0.081	1	blood	Lman2
7.93191e-05	0.306611	0.308	0.055	1	blood	Cad
8.12635e-05	0.651634	0.692	0.24	1	blood	Nudt4
8.14904e-05	0.349005	0.385	0.081	1	blood	Stk16
8.26793e-05	0.349005	0.385	0.082	1	blood	Zcchc17
8.58434e-05	0.746243	0.538	0.169	1	blood	Ssr2
8.61533e-05	0.660052	0.692	0.258	1	blood	Wbp5
8.66032e-05	0.251331	0.231	0.033	1	blood	Mpg
8.70198e-05	0.250985	0.231	0.033	1	blood	Eri1
8.78584e-05	0.250293	0.231	0.033	1	blood	Akr7a5
9.22894e-05	1.03813	0.846	0.481	1	blood	Eef1b2
9.234e-05	0.637688	0.538	0.163	1	blood	Bag1
9.3489e-05	1.01922	0.923	0.591	1	blood	Igf2
9.35026e-05	0.462343	0.308	0.057	1	blood	M6pr
9.35711e-05	0.250639	0.231	0.033	1	blood	Stra13
9.45864e-05	0.516474	0.462	0.116	1	blood	Mcl1
9.57321e-05	0.336718	0.231	0.034	1	blood	Pip5k1a
9.71591e-05	1.36246	0.923	0.506	1	blood	Rplp0
0.000102584	0.303567	0.308	0.056	1	blood	Rexo4
0.000102697	0.384678	0.308	0.058	1	blood	Iars
0.000103096	0.303229	0.308	0.056	1	blood	Ndufaf2
0.000106439	1.01144	0.846	0.524	1	blood	Rps14
0.00010672	0.693042	0.462	0.127	1	blood	Lyar
0.000108926	0.634374	0.538	0.165	1	blood	Fkbp8
0.000113526	0.492799	0.385	0.086	1	blood	Gart
0.000121344	0.845498	0.846	0.594	1	blood	Serbp1
0.000126085	0.922978	0.538	0.184	1	blood	Oaz1
0.000128696	0.382991	0.308	0.059	1	blood	Sf3b6
0.000137117	0.274716	0.154	0.017	1	blood	4930427A07Rik
0.000142341	0.619537	0.385	0.094	1	blood	Ndufs6
0.000145985	0.530282	0.308	0.063	1	blood	Ndufa12
0.000149831	0.300529	0.308	0.058	1	blood	Elp5
0.000152843	0.645367	0.615	0.231	1	blood	Cct5
0.000155046	0.414874	0.385	0.089	1	blood	Eif3m
0.000155981	0.301204	0.308	0.059	1	blood	Skiv2l
0.000162072	0.516598	0.615	0.204	1	blood	Set
0.000168619	0.298171	0.308	0.059	1	blood	Jtb
0.000171081	0.998581	0.923	0.635	1	blood	Ncl
0.00017469	0.573575	0.538	0.165	1	blood	Anapc5
0.0001747	0.722031	0.769	0.338	1	blood	Snrpd3
0.000175401	0.456954	0.308	0.061	1	blood	Mrpl50
0.000175552	0.549825	0.385	0.092	1	blood	Snhg5
0.000188235	0.528938	0.308	0.063	1	blood	2700029M09Rik
0.000189534	0.501337	0.462	0.128	1	blood	Akirin2
0.000191452	0.3766	0.308	0.061	1	blood	Ahctf1
0.00019383	0.643432	0.538	0.161	1	blood	Ndufa10
0.000200565	0.783719	0.615	0.238	1	blood	Arpc2
0.000201215	0.274013	0.154	0.018	1	blood	Khk
0.00020219	0.414548	0.385	0.091	1	blood	Pole3
0.000203223	0.33292	0.231	0.037	1	blood	Pcna-ps2
0.000206628	0.297498	0.308	0.06	1	blood	Poldip2
0.00021659	0.296153	0.308	0.06	1	blood	Atp6v1b2
0.000227992	0.296153	0.308	0.061	1	blood	Nans
0.000230417	0.332958	0.385	0.089	1	blood	Atp6v1e1
0.000237779	0.298171	0.308	0.061	1	blood	Rhoa
0.000240271	0.335892	0.385	0.089	1	blood	Pttg1
0.00024185	0.697186	0.769	0.325	1	blood	Rps15
0.000242718	1.03295	0.923	0.65	1	blood	Gnb2l1
0.000246826	0.376264	0.308	0.063	1	blood	Tfam
0.000260499	0.294137	0.308	0.061	1	blood	Mrps9
0.000286111	0.273309	0.154	0.018	1	blood	Ect2
0.000288034	0.374922	0.308	0.064	1	blood	Dnajc11
0.000289519	0.272255	0.154	0.018	1	blood	Arnt
0.000295268	0.33524	0.385	0.091	1	blood	Rab1
0.000301936	0.293802	0.308	0.062	1	blood	Glud1
0.000302516	0.376264	0.308	0.064	1	blood	Rpl6
0.000312666	0.334914	0.385	0.092	1	blood	Fam96a
0.000320941	0.294809	0.308	0.063	1	blood	Nop10
0.000323798	0.294137	0.308	0.063	1	blood	BC031181
0.000328722	0.445901	0.308	0.066	1	blood	Chaf1a
0.000339052	0.435421	0.538	0.166	1	blood	Rbbp7
0.000345678	0.291455	0.308	0.063	1	blood	Gins2
0.000347299	0.446569	0.308	0.067	1	blood	Snx1
0.000359773	0.721855	0.385	0.106	1	blood	Uqcrfs1
0.000366778	0.485737	0.462	0.135	1	blood	Cacybp
0.000369923	0.520903	0.308	0.067	1	blood	Mff
0.00037004	0.291455	0.308	0.064	1	blood	Dazap2
0.000382552	0.48729	0.462	0.136	1	blood	Vmp1
0.000385018	0.892642	0.769	0.42	1	blood	Atp5b
0.00039	0.606649	0.538	0.185	1	blood	Tkt
0.00039938	0.271904	0.154	0.019	1	blood	Cep57l1
0.000409061	0.29179	0.308	0.064	1	blood	Prpf38a
0.0004147	0.327757	0.385	0.094	1	blood	Timm17b
0.000430081	0.28978	0.308	0.065	1	blood	Uchl5
0.000436852	0.470703	0.385	0.101	1	blood	Nop56
0.000437958	0.919122	0.615	0.251	1	blood	Bsg
0.000439252	0.327757	0.231	0.04	1	blood	2210016F16Rik
0.000443759	0.407816	0.231	0.041	1	blood	Lmnb2
0.00044487	0.490895	0.538	0.178	1	blood	Prdx1
0.000451197	0.29179	0.308	0.065	1	blood	Rae1
0.000455353	0.397993	0.385	0.098	1	blood	Ube3a
0.000467981	0.470058	0.385	0.102	1	blood	Vdac1
0.000477423	0.485427	0.462	0.139	1	blood	Ube2d3
0.000481309	0.398961	0.385	0.098	1	blood	Dctpp1
0.000482754	0.442901	0.308	0.069	1	blood	Rabggtb
0.000484529	0.655831	0.538	0.188	1	blood	Atf4
0.000485346	1.09211	1	0.733	1	blood	Rpl13a
0.000493474	0.289111	0.308	0.066	1	blood	Cul5
0.00049654	0.406102	0.231	0.042	1	blood	Nfe2l2
0.000496577	0.325697	0.231	0.041	1	blood	Pigq
0.000502905	0.409189	0.231	0.042	1	blood	Arpc1b
0.000523982	0.479235	0.462	0.14	1	blood	Tubb4b
0.000526245	0.327108	0.385	0.096	1	blood	Lin7c
0.000529654	0.429739	0.538	0.173	1	blood	Psmc2
0.000531526	0.368566	0.308	0.068	1	blood	Jkamp
0.000531572	0.466839	0.385	0.103	1	blood	Nars
0.000535881	0.468126	0.385	0.103	1	blood	Arpc4
0.000540427	0.612025	0.462	0.141	1	blood	Ran
0.000542657	0.326384	0.231	0.041	1	blood	Heatr3
0.000554961	0.53755	0.385	0.104	1	blood	Phf5a
0.000559451	0.399931	0.385	0.1	1	blood	Rap1b
0.000568686	0.288108	0.308	0.067	1	blood	Cmip
0.000583638	0.323545	0.385	0.097	1	blood	Suz12
0.000584768	0.486979	0.462	0.137	1	blood	Snrpd1
0.000590971	0.344143	0.462	0.13	1	blood	Mcm4
0.000592174	0.290115	0.308	0.067	1	blood	Snx12
0.000594093	0.326727	0.231	0.042	1	blood	Ctdnep1
0.000595736	0.350999	0.462	0.132	1	blood	Eif1ax
0.000598787	0.407473	0.231	0.042	1	blood	Timmdc1
0.000599951	0.270149	0.154	0.02	1	blood	Stat5b
0.000615864	0.919596	0.769	0.483	1	blood	Npm1
0.000615889	0.324192	0.385	0.098	1	blood	Rpl7l1
0.000622273	0.592367	0.462	0.156	1	blood	Rpl7
0.000625678	0.288108	0.308	0.067	1	blood	Bfar
0.000630364	0.821366	1	0.735	1	blood	Hnrnpa2b1
0.000642031	0.439908	0.308	0.071	1	blood	Txn2
0.000643921	0.28577	0.308	0.067	1	blood	Dars
0.000655025	0.2705	0.154	0.02	1	blood	Atg16l1
0.000656541	0.425227	0.615	0.215	1	blood	Gltscr2
0.000657338	0.365565	0.308	0.069	1	blood	Lamtor2
0.000666553	0.324668	0.231	0.042	1	blood	Eed
0.00068762	0.393481	0.385	0.102	1	blood	Ppp2r2a
0.000701656	0.44157	0.308	0.072	1	blood	Ift20
0.000733284	0.690861	0.462	0.165	1	blood	Wdr26
0.000734607	0.396058	0.385	0.103	1	blood	Eif1
0.000742971	0.906463	0.615	0.282	1	blood	Lgals1
0.000743947	0.584457	0.462	0.157	1	blood	Ubtf
0.000744478	0.422295	0.538	0.178	1	blood	Eif3d
0.000754717	0.477195	0.615	0.233	1	blood	Ppp1ca
0.000756641	0.410391	0.462	0.139	1	blood	Trim27
0.000764544	0.507609	0.308	0.075	1	blood	Cdc25a
0.000776911	0.412558	0.462	0.14	1	blood	Sltm
0.000791915	0.471532	0.462	0.145	1	blood	Mtdh
0.000792423	1.1042	0.538	0.209	1	blood	Ldha
0.000802456	0.470611	0.462	0.146	1	blood	Mat2a
0.00081333	0.285436	0.308	0.069	1	blood	Srp19
0.000820362	0.321928	0.231	0.043	1	blood	Acadvl
0.000830697	0.44024	0.308	0.071	1	blood	Srm
0.000839999	0.284769	0.308	0.069	1	blood	Guk1
0.000850252	0.322613	0.231	0.043	1	blood	Gng12
0.000863041	0.269097	0.154	0.021	1	blood	Ptp4a3
0.00086364	0.28277	0.308	0.069	1	blood	Pak1ip1
0.000874964	0.267696	0.154	0.021	1	blood	Zbtb48
0.000881047	0.404732	0.231	0.044	1	blood	Prps1
0.000884251	0.581371	0.385	0.117	1	blood	Esd
0.000910232	0.462985	0.385	0.105	1	blood	Ebna1bp2
0.000910234	0.524885	0.462	0.154	1	blood	Taldo1
0.000927427	0.363568	0.308	0.072	1	blood	Mrpl12
0.000940848	0.544022	0.692	0.295	1	blood	Pomp
0.000944435	0.268396	0.154	0.021	1	blood	Idnk
0.000957583	0.340727	0.462	0.137	1	blood	Psmd6
0.000958669	0.522191	0.385	0.114	1	blood	Cfl1
0.000972416	0.282437	0.308	0.07	1	blood	Clns1a
0.000973284	0.321586	0.231	0.044	1	blood	Sap30bp
0.000999292	0.279443	0.308	0.07	1	blood	Polr2i
0.00100248	0.916131	0.692	0.345	1	blood	Prdx2
0.0010031	0.466624	0.462	0.149	1	blood	Strap
0.00102439	0.479658	0.231	0.044	1	blood	Gclm
0.00103318	0.267346	0.154	0.022	1	blood	Slc25a38
0.00103761	0.457862	0.385	0.111	1	blood	Nol7
0.00103796	0.40576	0.231	0.045	1	blood	Ap1b1
0.00104264	0.28044	0.308	0.071	1	blood	Rhot2
0.00104668	0.279111	0.308	0.071	1	blood	Med13l
0.00105061	0.265596	0.154	0.022	1	blood	Mtg2
0.00105411	0.613583	0.692	0.315	1	blood	Cox7b
0.00106775	0.316766	0.385	0.103	1	blood	Rtcb
0.00108204	0.381626	0.385	0.106	1	blood	Rock2
0.00110101	0.35693	0.308	0.073	1	blood	Pdha1
0.00110965	0.358255	0.308	0.074	1	blood	Mphosph10
0.00113774	0.38514	0.385	0.107	1	blood	Bnip2
0.0011414	0.436589	0.308	0.074	1	blood	Fkbp2
0.00115098	0.314514	0.385	0.104	1	blood	Mrpl24
0.00119453	0.462023	0.385	0.109	1	blood	Coa3
0.00120259	0.320902	0.231	0.045	1	blood	Triobp
0.00123907	0.547266	0.769	0.383	1	blood	Atp5a1
0.00125275	0.332376	0.462	0.14	1	blood	Cltc
0.00127351	0.530068	0.462	0.154	1	blood	Atp5k
0.00129637	0.277119	0.308	0.073	1	blood	Samd14
0.00130395	0.581054	0.385	0.118	1	blood	Emg1
0.00130991	0.357261	0.308	0.075	1	blood	Mrpl20
0.00133852	0.31034	0.385	0.106	1	blood	2700094K13Rik
0.00136233	0.40145	0.462	0.149	1	blood	Timm13
0.0013839	0.454123	0.462	0.153	1	blood	Rfc1
0.00139713	0.649199	0.462	0.156	1	blood	Itm2b
0.00143398	0.277451	0.308	0.074	1	blood	Polr3k
0.00143594	0.455338	0.462	0.154	1	blood	Prmt1
0.00145614	0.895402	0.462	0.174	1	blood	Ap2s1
0.00145699	0.742983	0.692	0.323	1	blood	Ywhab
0.00147191	0.426349	0.308	0.078	1	blood	Cdo1
0.00148836	0.31034	0.385	0.107	1	blood	Gnl3
0.00149321	0.461122	0.462	0.157	1	blood	Arf5
0.00151814	0.585671	0.462	0.156	1	blood	Capzb
0.00153355	0.380669	0.385	0.111	1	blood	Mesdc2
0.00153578	0.549717	0.692	0.319	1	blood	Slc25a3
0.00153733	0.469247	0.769	0.358	1	blood	Ranbp1
0.0015496	0.264897	0.154	0.023	1	blood	Cdc26
0.00155913	0.328372	0.462	0.144	1	blood	Sdha
0.00156989	0.430634	0.308	0.08	1	blood	Etfa
0.00160367	0.517108	0.385	0.117	1	blood	Etf1
0.0016351	0.316463	0.231	0.047	1	blood	Mrps12
0.00163746	0.396882	0.231	0.047	1	blood	Riok1
0.00165909	0.265247	0.154	0.023	1	blood	Slc16a1
0.00166166	0.264897	0.154	0.023	1	blood	R3hcc1l
0.00166429	0.264897	0.154	0.023	1	blood	2023-03-02
0.00167365	0.675617	0.462	0.172	1	blood	Eif3k
0.00168163	0.394704	0.462	0.151	1	blood	Magt1
0.00172633	0.31851	0.231	0.048	1	blood	Hspbp1
0.00175322	0.271491	0.308	0.075	1	blood	Hspa14
0.00176124	0.316463	0.231	0.048	1	blood	Mrpl45
0.00179231	0.27513	0.308	0.076	1	blood	Chchd1
0.00190535	0.273806	0.308	0.076	1	blood	Rnaseh2c
0.0019259	0.272813	0.308	0.076	1	blood	Rfc2
0.00193709	0.377165	0.385	0.114	1	blood	Suclg1
0.00194706	0.32346	0.462	0.147	1	blood	Usf2
0.00197416	0.274468	0.308	0.077	1	blood	Tsnax
0.00198359	0.323766	0.462	0.147	1	blood	Tmem234
0.00199107	0.389513	0.462	0.154	1	blood	Ccnd3
0.00201593	0.623213	0.615	0.284	1	blood	Atp5j2
0.00201702	0.628666	0.462	0.17	1	blood	Ndufs2
0.0020261	0.698975	0.538	0.228	1	blood	Sdhb
0.0020415	0.273806	0.308	0.077	1	blood	Xpnpep1
0.002063	0.440211	0.615	0.252	1	blood	Ddx39b
0.00207027	0.349664	0.308	0.079	1	blood	Pcmt1
0.00208534	0.27116	0.308	0.077	1	blood	Ddx52
0.00209884	0.619955	0.615	0.313	1	blood	Chchd2
0.00211431	0.303623	0.385	0.111	1	blood	2810004N23Rik
0.00213365	0.646039	0.692	0.355	1	blood	Srsf3
0.0021367	0.37612	0.538	0.192	1	blood	Slc2a1
0.00214058	0.727154	0.462	0.179	1	blood	Hspa9
0.00214372	0.387077	0.462	0.155	1	blood	Abcf1
0.00218289	0.49149	0.615	0.254	1	blood	Gtf2i
0.00219669	0.301073	0.385	0.111	1	blood	Tmem167
0.00226347	0.794146	0.923	0.832	1	blood	Actb
0.00230349	0.450484	0.462	0.164	1	blood	Rps10
0.00235424	0.450848	0.692	0.314	1	blood	Pcbp1
0.00236181	0.742046	0.462	0.174	1	blood	Rps11
0.00241041	0.312038	0.231	0.05	1	blood	Slc20a1
0.00245416	0.317343	0.462	0.15	1	blood	Gpi1
0.0024721	0.49386	0.615	0.274	1	blood	Hba-x
0.00248313	0.503344	0.538	0.21	1	blood	Skp1a
0.00248824	0.37145	0.385	0.118	1	blood	Atp5h
0.00254655	0.436291	0.385	0.122	1	blood	Fh1
0.00255311	0.345716	0.308	0.081	1	blood	Nelfcd
0.0025728	0.372084	0.385	0.118	1	blood	Aars
0.00259515	0.26819	0.308	0.079	1	blood	Col18a1
0.00269559	0.262453	0.154	0.025	1	blood	Abt1
0.00277868	0.383126	0.462	0.16	1	blood	Dazap1
0.00280875	0.313058	0.231	0.051	1	blood	Cnot6l
0.00281635	0.435976	0.385	0.124	1	blood	Atp5j
0.00285642	0.262802	0.154	0.025	1	blood	Ubxn2b
0.0028729	0.262104	0.154	0.025	1	blood	Dlc1
0.00291482	0.425362	0.308	0.083	1	blood	Dad1
0.00292213	0.548488	0.538	0.211	1	blood	Nt5dc2
0.0029227	0.263911	0.308	0.08	1	blood	Vps36
0.00296106	0.432203	0.385	0.125	1	blood	Bub3
0.00301643	0.308644	0.231	0.051	1	blood	Aldh9a1
0.0030166	0.345059	0.308	0.083	1	blood	Mrpl57
0.00302595	0.891187	0.846	0.639	1	blood	Hnrnpab
0.00307129	0.26984	0.308	0.081	1	blood	1110004F10Rik
0.00317099	0.368917	0.385	0.121	1	blood	Huwe1
0.00318731	0.267202	0.308	0.081	1	blood	Hadha
0.00320861	0.267861	0.308	0.081	1	blood	Rpl37
0.00334135	0.548823	0.385	0.131	1	blood	Cenpe
0.00338087	0.313076	0.462	0.156	1	blood	Fam162a
0.00340341	0.812089	0.615	0.318	1	blood	Atp5g3
0.00340602	0.419781	0.308	0.085	1	blood	Bola2
0.00342298	0.454882	0.615	0.272	1	blood	Ssrp1
0.00343962	0.436921	0.462	0.171	1	blood	Cct4
0.00344425	0.649731	0.692	0.388	1	blood	Srsf6
0.00346232	0.538877	0.538	0.231	1	blood	Idh2
0.00356157	0.342106	0.308	0.085	1	blood	Gmps
0.00358011	0.366231	0.462	0.162	1	blood	Thoc2
0.00359753	0.560685	0.462	0.173	1	blood	Atp5c1
0.00360693	0.441127	0.462	0.165	1	blood	Uqcrc1
0.00363395	0.261755	0.154	0.026	1	blood	Cyth3
0.0036425	0.64154	0.692	0.401	1	blood	Hnrnpc
0.00366311	0.31034	0.231	0.053	1	blood	Nup133
0.00369504	0.290915	0.385	0.118	1	blood	Aco2
0.00369845	0.417162	0.308	0.089	1	blood	Spop
0.00373558	0.389073	0.231	0.055	1	blood	Oard1
0.00374766	0.265884	0.308	0.083	1	blood	Sqstm1
0.00377213	0.264897	0.308	0.083	1	blood	Ddx50
0.00379648	0.359145	0.385	0.123	1	blood	Ggnbp2
0.00384111	0.261755	0.154	0.026	1	blood	Coil
0.00384476	0.430037	0.462	0.172	1	blood	Papola
0.0039399	0.348218	0.692	0.293	1	blood	Srsf7
0.00396253	0.372845	0.462	0.166	1	blood	Bud31
0.0039642	0.412916	0.308	0.09	1	blood	Nup62
0.00399189	0.290282	0.385	0.12	1	blood	Ddx46
0.00404288	0.339486	0.308	0.087	1	blood	Sh3glb1
0.00405626	0.619156	0.385	0.137	1	blood	1500012F01Rik
0.00420282	0.307627	0.231	0.054	1	blood	Thyn1
0.00423633	0.951837	0.692	0.441	1	blood	Hspa5
0.00426232	0.631394	0.769	0.434	1	blood	Hnrnpk
0.00430065	0.259644	0.308	0.084	1	blood	Bnip3l
0.00434011	0.576501	0.846	0.475	1	blood	Pabpc1
0.0044082	0.260955	0.308	0.085	1	blood	Ndufa9
0.00445891	0.30695	0.231	0.054	1	blood	Fam104a
0.00446015	0.263253	0.308	0.085	1	blood	Pdia4
0.00446646	0.290282	0.385	0.122	1	blood	Lig1
0.00450337	0.339159	0.308	0.088	1	blood	Chordc1
0.00454023	0.659576	0.385	0.145	1	blood	Birc5
0.00457052	0.260013	0.154	0.027	1	blood	Stx17
0.004579	0.25539	0.308	0.085	1	blood	Bcl2l13
0.0046755	0.304581	0.231	0.055	1	blood	Clcn4-2
0.00474018	0.337852	0.308	0.089	1	blood	Psmd14
0.00474731	0.337198	0.308	0.089	1	blood	Tbca
0.00476214	0.305596	0.231	0.055	1	blood	Dhx29
0.00477893	0.460657	0.231	0.059	1	blood	Cenph
0.00487615	0.258272	0.154	0.027	1	blood	Eif4ebp1
0.00490141	0.367732	0.462	0.17	1	blood	Bzw1
0.00507277	1.04305	0.846	0.758	1	blood	mt-Nd1
0.00518764	0.385691	0.231	0.056	1	blood	Slmap
0.00522522	0.304243	0.231	0.056	1	blood	Ubn1
0.00525587	0.259644	0.308	0.087	1	blood	Picalm
0.00532928	0.40121	0.615	0.273	1	blood	2310036O22Rik
0.00534601	0.420218	0.462	0.179	1	blood	Psmd4
0.00534794	0.304581	0.231	0.056	1	blood	Gmfb
0.00534934	0.336219	0.308	0.09	1	blood	Atox1
0.00535037	0.485737	0.385	0.135	1	blood	Ube2c
0.00535418	0.257024	0.308	0.087	1	blood	Gnl2
0.00550452	0.254083	0.308	0.087	1	blood	Nelfe
0.00559519	0.281771	0.385	0.124	1	blood	Pnrc2
0.00561745	0.736026	0.692	0.379	1	blood	Calm1
0.00563863	0.25862	0.154	0.028	1	blood	Dck
0.00569433	0.40324	0.538	0.224	1	blood	Smc2
0.00588345	0.295233	0.462	0.166	1	blood	Mrpl13
0.00588628	0.382991	0.231	0.059	1	blood	Ubl4
0.0058942	0.256697	0.308	0.088	1	blood	Chmp4b
0.00590767	0.335566	0.308	0.092	1	blood	Gatad1
0.00592408	0.345387	0.154	0.028	1	blood	Stard10
0.00596899	0.283343	0.385	0.126	1	blood	Zfp706
0.00603588	0.347879	0.385	0.13	1	blood	Smarca5
0.00618233	0.403296	0.692	0.337	1	blood	Hnrnpu
0.00621791	0.301204	0.231	0.057	1	blood	Rpf1
0.00634191	0.452065	0.538	0.243	1	blood	Ppp2ca
0.00634617	0.603447	0.692	0.308	1	blood	Grb10
0.00643591	0.348502	0.385	0.132	1	blood	Rrm1
0.00647955	0.347567	0.385	0.132	1	blood	Tpx2
0.0065563	0.343997	0.154	0.029	1	blood	Slain2
0.00669916	0.25343	0.308	0.09	1	blood	Kdelr1
0.00671839	0.351906	0.462	0.175	1	blood	Tax1bp1
0.00677478	0.492103	0.846	0.47	1	blood	mt-Nd2
0.00692375	0.327108	0.308	0.093	1	blood	Nusap1
0.00694288	0.621118	0.615	0.338	1	blood	Psmb6
0.00694352	0.25343	0.308	0.09	1	blood	Cox14
0.00704716	0.254736	0.308	0.091	1	blood	Magoh
0.0073535	0.599082	0.846	0.713	1	blood	Tubb5
0.00742973	0.468126	0.308	0.102	1	blood	Snx3
0.00754033	0.478333	0.615	0.302	1	blood	Dynll1
0.00755678	0.778193	0.846	0.632	1	blood	Eef2
0.00758487	0.341347	0.385	0.134	1	blood	Eif3l
0.00762558	0.425565	0.462	0.181	1	blood	Cox6a1
0.00770413	0.250822	0.308	0.091	1	blood	Clic4
0.00773969	0.474916	0.385	0.142	1	blood	Sars
0.0079212	0.411629	0.385	0.143	1	blood	Tceal8
0.00800284	0.686941	0.769	0.641	1	blood	mt-Nd4
0.00803932	0.327757	0.538	0.221	1	blood	Erdr1
0.00812469	0.46693	0.385	0.149	1	blood	Eif3b
0.00816797	0.299855	0.231	0.06	1	blood	Mrpl30
0.00864351	0.409216	0.692	0.337	1	blood	Atxn7l3b
0.00867633	0.255144	0.154	0.03	1	blood	Trappc2l
0.00873169	0.471348	0.308	0.101	1	blood	Wbp11
0.00907529	0.25445	0.154	0.031	1	blood	Nabp2
0.00910811	0.335154	0.385	0.137	1	blood	Dkc1
0.00925695	0.514284	0.462	0.203	1	blood	Luc7l2
0.00939833	0.255492	0.154	0.031	1	blood	Aldh16a1
0.00951129	0.463509	0.462	0.193	1	blood	Ppib
0.00956903	0.466012	0.385	0.154	1	blood	Eif4a1
0.00977464	0.597622	0.692	0.481	1	blood	Tmsb4x
0.00980668	0.255144	0.154	0.031	1	blood	Bnip1
0.00996449	0.321282	0.308	0.099	1	blood	Mrps7
1.71189e-85	0.385183	0.276	0.036	3.95856e-81	pNR3	Vax2
4.32856e-75	0.620731	0.462	0.131	1.00094e-70	pNR3	Col9a1
6.93911e-55	0.414135	0.372	0.104	1.6046e-50	pNR3	Zic1
8.83448e-50	0.333169	0.255	0.056	2.04288e-45	pNR3	Aldh1a3
2.21711e-23	0.316609	0.414	0.206	5.12685e-19	pNR3	Pax6
3.39248e-23	0.27466	0.508	0.27	7.84476e-19	pNR3	Sfrp2
5.88203e-22	0.254107	0.248	0.097	1.36016e-17	pNR3	Rmst
1.36804e-16	0.315938	0.294	0.149	3.16347e-12	pNR3	Tenm3
2.70153e-13	0.290753	0.917	0.827	6.24702e-09	pNR3	Hsp90ab1
7.31418e-13	0.337528	0.761	0.621	1.69133e-08	pNR3	Ncl
1.19909e-11	0.265298	0.485	0.338	2.77277e-07	pNR3	Tsc22d1
7.6906e-11	0.256513	0.625	0.464	1.77837e-06	pNR3	Tmsb4x
2.70198e-206	1.0294	0.735	0.262	6.24806e-202	CM	Col1a2
1.77509e-110	0.619195	0.464	0.151	4.10472e-106	CM	Col3a1
4.8559e-100	0.400555	0.339	0.077	1.12288e-95	CM	Col1a1
9.6472e-80	0.392511	0.328	0.092	2.23082e-75	CM	Twist1
1.46034e-78	0.420665	0.332	0.096	3.37688e-74	CM	Dkk2
4.21154e-72	0.512608	0.465	0.209	9.73876e-68	CM	Lgals1
9.00884e-70	0.336891	0.294	0.082	2.0832e-65	CM	Prrx1
2.93321e-65	0.461196	0.551	0.282	6.78277e-61	CM	Fbn2
7.19544e-62	0.306149	0.248	0.065	1.66387e-57	CM	Lum
6.6619e-54	0.351529	0.278	0.092	1.5405e-49	CM	Tfap2b
1.15652e-49	0.25274	0.228	0.066	2.67435e-45	CM	Jun
1.06001e-47	0.412711	0.491	0.279	2.45117e-43	CM	Igfbp4
5.85156e-42	0.268964	0.241	0.086	1.35312e-37	CM	Nfib
9.30805e-41	0.250891	0.287	0.115	2.15239e-36	CM	Dpysl3
1.92091e-40	0.270045	0.277	0.112	4.44191e-36	CM	Fn1
1.7076e-35	0.389668	0.457	0.28	3.94865e-31	CM	Fstl1
4.59763e-35	0.261221	0.309	0.141	1.06316e-30	CM	Anxa2
2.61291e-21	0.292581	0.421	0.284	6.0421e-17	CM	Tcf4
4.24542e-218	1.27501	0.795	0.118	9.8171e-214	melanocyte	Trpm1
6.71693e-191	1.55791	0.874	0.2	1.55322e-186	melanocyte	Pmel
6.51826e-132	0.568197	0.413	0.042	1.50728e-127	melanocyte	Slc38a8
4.81259e-126	0.621815	0.437	0.051	1.11286e-121	melanocyte	Gpnmb
1.94497e-115	0.684309	0.485	0.073	4.49756e-111	melanocyte	Dct
2.26666e-73	0.26995	0.188	0.013	5.24143e-69	melanocyte	Slc4a5
2.88896e-71	0.272077	0.191	0.015	6.68043e-67	melanocyte	Tyr
9.94524e-71	0.69948	0.567	0.165	2.29974e-66	melanocyte	Apoe
4.10634e-65	0.264266	0.191	0.017	9.49551e-61	melanocyte	Mlana
5.81667e-56	0.353789	0.276	0.046	1.34505e-51	melanocyte	Spon1
1.81908e-49	0.262129	0.188	0.023	4.20643e-45	melanocyte	Slc24a5
1.30696e-48	0.560403	0.488	0.161	3.02221e-44	melanocyte	Gja1
6.10487e-44	0.269548	0.208	0.033	1.41169e-39	melanocyte	Otx2
1.05773e-36	0.425879	0.413	0.136	2.44589e-32	melanocyte	Igfbp5
6.24914e-36	0.264096	0.235	0.05	1.44505e-31	melanocyte	Krt18
1.78305e-24	0.279762	0.341	0.124	4.12313e-20	melanocyte	Clu
5.46145e-24	0.415898	0.478	0.23	1.26291e-19	melanocyte	Rbp1
2.01157e-21	0.485311	0.908	0.743	4.65155e-17	melanocyte	mt-Cytb
2.18527e-21	0.27453	0.328	0.127	5.05323e-17	melanocyte	Ncam1
8.79344e-19	0.408494	0.823	0.628	2.0334e-14	melanocyte	mt-Nd4
1.3085e-18	0.412512	0.915	0.746	3.02577e-14	melanocyte	mt-Nd1
3.27909e-17	0.370704	0.696	0.465	7.58257e-13	melanocyte	Tmsb4x
4.7518e-15	0.366569	0.942	0.828	1.09881e-10	melanocyte	Hsp90ab1
2.07102e-14	0.255606	0.304	0.14	4.78903e-10	melanocyte	Tgfb2
2.09901e-13	0.331432	0.553	0.345	4.85375e-09	melanocyte	Fbn2
3.26037e-13	0.428344	0.959	0.874	7.53927e-09	melanocyte	mt-Rnr2
7.25792e-13	0.306918	0.42	0.246	1.67832e-08	melanocyte	Aldoa
1.31244e-11	0.320925	0.631	0.459	3.03489e-07	melanocyte	mt-Nd2
1.71468e-11	0.277224	0.945	0.845	3.96502e-07	melanocyte	Gnas
2.88536e-11	0.271525	0.939	0.824	6.67212e-07	melanocyte	Actb
5.48964e-11	0.30174	0.611	0.428	1.26943e-06	melanocyte	Hspa5
1.84055e-10	0.262321	0.457	0.286	4.25609e-06	melanocyte	Mest
2.27027e-10	0.254141	0.321	0.177	5.24978e-06	melanocyte	Trpm3
3.54668e-09	0.255458	0.522	0.364	8.20135e-05	melanocyte	Calr
8.53942e-09	0.270649	0.925	0.836	0.000197466	melanocyte	Rpl4
2.54102e-08	0.27541	0.614	0.466	0.000587585	melanocyte	Cdk4
1.82441e-07	0.250343	0.785	0.668	0.00421876	melanocyte	Mdk
9.55095e-173	0.671201	0.463	0.045	2.20856e-168	pNR1	Fgf15
1.64203e-158	1.22511	0.84	0.242	3.79702e-154	pNR1	Sfrp2
1.17611e-139	0.588176	0.416	0.046	2.71964e-135	pNR1	Rorb
1.08384e-135	0.58106	0.394	0.042	2.50627e-131	pNR1	Gadd45a
1.15436e-101	0.595105	0.421	0.071	2.66935e-97	pNR1	Sox2
1.25241e-87	0.920628	0.713	0.275	2.89608e-83	pNR1	Ccnd1
2.01261e-87	0.436632	0.336	0.05	4.65397e-83	pNR1	Plagl1
4.58033e-87	0.289825	0.207	0.015	1.05916e-82	pNR1	Hes5
1.80842e-79	0.527597	0.435	0.096	4.1818e-75	pNR1	Rax
1.49728e-75	0.534309	0.43	0.098	3.46232e-71	pNR1	Six6
1.89801e-73	0.475612	0.372	0.075	4.38895e-69	pNR1	Ckb
1.15827e-67	0.679819	0.601	0.217	2.67839e-63	pNR1	Dkk3
1.32623e-67	0.392812	0.284	0.046	3.06677e-63	pNR1	Tubb3
5.83572e-67	0.439136	0.336	0.067	1.34945e-62	pNR1	Hes6
5.97316e-58	0.336768	0.24	0.038	1.38123e-53	pNR1	Pou2f2
3.02394e-57	0.47615	0.41	0.112	6.99257e-53	pNR1	Chd7
2.09851e-53	0.287535	0.231	0.038	4.8526e-49	pNR1	Olfm1
1.64583e-52	0.447312	0.342	0.086	3.80581e-48	pNR1	Miat
1.54415e-50	0.286475	0.262	0.051	3.5707e-46	pNR1	Tox2
5.5184e-50	0.265942	0.193	0.028	1.27607e-45	pNR1	Nlgn1
1.90148e-44	0.294011	0.242	0.051	4.39698e-40	pNR1	Vsx2
2.70273e-44	0.450893	0.399	0.13	6.24979e-40	pNR1	Nr2f1
9.35565e-42	0.319029	0.32	0.088	2.1634e-37	pNR1	Metrn
4.34122e-36	0.393942	0.41	0.154	1.00386e-31	pNR1	Zfp36l1
2.37944e-35	0.529265	0.623	0.327	5.50222e-31	pNR1	Sox11
5.48676e-35	0.52709	0.433	0.177	1.26876e-30	pNR1	Map1b
1.69282e-34	0.575534	0.934	0.796	3.91447e-30	pNR1	Rps5
3.25766e-34	0.608419	0.901	0.695	7.53302e-30	pNR1	Tubb5
1.04152e-32	0.563505	0.843	0.62	2.4084e-28	pNR1	Hnrnpab
1.37811e-32	0.453055	0.565	0.284	3.18673e-28	pNR1	Grb10
5.58372e-32	0.520498	0.945	0.832	1.29118e-27	pNR1	Rpl4
5.19226e-31	0.554357	0.829	0.58	1.20066e-26	pNR1	Tuba1a
1.8061e-30	0.564551	0.901	0.72	4.17643e-26	pNR1	Hnrnpa2b1
2.01428e-30	0.314777	0.303	0.101	4.65783e-26	pNR1	Six3
9.43718e-29	0.375326	0.339	0.128	2.18225e-24	pNR1	Six3os1
2.62027e-28	0.275003	0.289	0.097	6.0591e-24	pNR1	Itm2a
8.91464e-28	0.360579	0.455	0.206	2.06142e-23	pNR1	Pax6
1.77615e-27	0.344008	0.361	0.146	4.10716e-23	pNR1	Lman1
4.40314e-26	0.553086	0.785	0.617	1.01818e-21	pNR1	Eef2
5.54593e-26	0.519329	0.942	0.826	1.28244e-21	pNR1	Hsp90ab1
8.57941e-26	0.280081	0.295	0.107	1.9839e-21	pNR1	Pea15a
8.79488e-26	0.507655	0.719	0.486	2.03373e-21	pNR1	Rplp0
9.05104e-26	0.42044	0.518	0.279	2.09296e-21	pNR1	Gnai2
7.67658e-25	0.420915	0.617	0.378	1.77513e-20	pNR1	Pkm
1.81872e-24	0.459086	0.821	0.635	4.20562e-20	pNR1	Gnb2l1
3.35455e-24	0.328626	0.358	0.154	7.75707e-20	pNR1	Csrp2
6.42354e-24	0.336501	0.311	0.126	1.48538e-19	pNR1	Celf2
1.26345e-21	0.394324	0.567	0.339	2.9216e-17	pNR1	Eef1a1
1.86035e-21	0.374942	0.433	0.222	4.30187e-17	pNR1	Ezh2
3.45998e-21	0.255233	0.298	0.121	8.00087e-17	pNR1	Glul
3.89684e-21	0.365703	0.512	0.289	9.01105e-17	pNR1	Hnrnpdl
1.40978e-20	0.373198	0.559	0.34	3.25997e-16	pNR1	Ranbp1
1.50781e-20	0.366546	0.496	0.279	3.48667e-16	pNR1	Mest
1.85295e-20	0.41873	0.829	0.635	4.28477e-16	pNR1	Fus
5.86318e-20	0.41721	0.545	0.334	1.3558e-15	pNR1	Top2a
6.89891e-20	0.250034	0.287	0.118	1.5953e-15	pNR1	Tpx2
7.66775e-20	0.463378	0.741	0.549	1.77309e-15	pNR1	Marcks
7.81364e-20	0.251075	0.281	0.115	1.80683e-15	pNR1	Meis1
8.42563e-20	0.250935	0.298	0.124	1.94834e-15	pNR1	Ppp3ca
1.67086e-19	0.419675	0.884	0.718	3.86371e-15	pNR1	Rpl13a
2.14639e-19	0.384048	0.603	0.389	4.96331e-15	pNR1	Hnrnpa0
3.76256e-19	0.36657	0.501	0.293	8.70053e-15	pNR1	Calm2
4.99144e-19	0.331322	0.361	0.177	1.15422e-14	pNR1	Cenpf
3.99954e-18	0.273094	0.358	0.174	9.24853e-14	pNR1	Eno1
4.90729e-18	0.35529	0.471	0.271	1.13476e-13	pNR1	Psip1
7.07947e-18	0.279135	0.375	0.186	1.63706e-13	pNR1	Oxct1
7.46998e-18	0.34258	0.413	0.223	1.72736e-13	pNR1	Mki67
8.90715e-18	0.344187	0.504	0.297	2.05969e-13	pNR1	Dek
2.01847e-17	0.356609	0.76	0.578	4.6675e-13	pNR1	Serbp1
2.3777e-17	0.319031	0.421	0.231	5.49819e-13	pNR1	Rbp1
2.85219e-17	0.348722	0.526	0.326	6.5954e-13	pNR1	H1f0
3.57167e-17	0.389902	0.818	0.67	8.25912e-13	pNR1	Rps3
3.68401e-17	0.371755	0.818	0.646	8.51891e-13	pNR1	Rpl8
8.45733e-17	0.312414	0.446	0.253	1.95567e-12	pNR1	Pcbp2
1.07192e-16	0.3016	0.35	0.178	2.4787e-12	pNR1	Slc2a1
1.22942e-16	0.313785	0.477	0.283	2.84291e-12	pNR1	Ddah2
1.36385e-16	0.345089	0.62	0.412	3.15377e-12	pNR1	Hmgn1
1.6797e-16	0.266376	0.372	0.195	3.88414e-12	pNR1	Ldha
2.53946e-16	0.347574	0.664	0.471	5.87224e-12	pNR1	Cnbp
3.95989e-16	0.265937	0.281	0.128	9.15686e-12	pNR1	Ncam1
6.60426e-16	0.322418	0.444	0.261	1.52717e-11	pNR1	H2afv
6.73945e-16	0.360732	0.548	0.361	1.55843e-11	pNR1	Eif4g2
9.65903e-16	0.355641	0.603	0.404	2.23355e-11	pNR1	Nasp
1.27702e-15	0.298445	0.501	0.31	2.95297e-11	pNR1	Nucks1
1.60466e-15	0.280278	0.342	0.177	3.71061e-11	pNR1	Tead2
6.46664e-15	0.284934	0.493	0.302	1.49535e-10	pNR1	Matr3
1.51899e-14	0.311822	0.477	0.299	3.51252e-10	pNR1	H2afy
1.72143e-14	0.253878	0.339	0.179	3.98064e-10	pNR1	Snrpb
4.98564e-14	0.256996	0.499	0.31	1.15288e-09	pNR1	Rps15
5.98042e-14	0.286403	0.298	0.151	1.38291e-09	pNR1	Tenm3
9.37069e-14	0.304334	0.496	0.323	2.16688e-09	pNR1	Hnrnpu
1.11593e-13	0.287299	0.518	0.343	2.58048e-09	pNR1	Fkbp4
1.30696e-13	0.333953	0.562	0.397	3.02221e-09	pNR1	Ttc3
1.544e-13	0.294787	0.435	0.265	3.57035e-09	pNR1	Trim28
3.14969e-13	0.337149	0.876	0.743	7.28334e-09	pNR1	mt-Cytb
3.46917e-13	0.26432	0.468	0.292	8.0221e-09	pNR1	Smc4
3.61529e-13	0.324917	0.587	0.419	8.36e-09	pNR1	Ywhae
3.74382e-13	0.29874	0.645	0.461	8.6572e-09	pNR1	Cdk4
5.97442e-13	0.348178	0.623	0.461	1.38153e-08	pNR1	Nedd4
7.27986e-13	0.278449	0.449	0.281	1.68339e-08	pNR1	Nop58
1.06115e-12	0.265184	0.419	0.252	2.45381e-08	pNR1	Cbx1
1.07841e-12	0.262597	0.309	0.166	2.49371e-08	pNR1	Ctbp1
1.09362e-12	0.320968	0.598	0.436	2.52888e-08	pNR1	Rpl14
1.32694e-12	0.322689	0.482	0.326	3.06842e-08	pNR1	Ywhaz
1.53388e-12	0.275969	0.457	0.288	3.54695e-08	pNR1	Tardbp
2.27092e-12	0.266151	0.347	0.199	5.25126e-08	pNR1	Nt5dc2
4.16452e-12	0.376339	0.857	0.748	9.63003e-08	pNR1	mt-Nd1
4.68041e-12	0.319056	0.672	0.51	1.0823e-07	pNR1	Rps14
5.0039e-12	0.315181	0.435	0.286	1.1571e-07	pNR1	Anp32e
5.76799e-12	0.60661	0.592	0.427	1.33379e-07	pNR1	Aldh1a1
1.13583e-11	0.31032	0.614	0.463	2.6265e-07	pNR1	Pabpc1
1.20303e-11	0.287961	0.501	0.338	2.78188e-07	pNR1	Ngfrap1
1.5666e-11	0.25528	0.377	0.23	3.6226e-07	pNR1	Tcf3
2.37989e-11	0.323307	0.672	0.527	5.50327e-07	pNR1	Ybx1
3.56444e-11	0.262648	0.532	0.365	8.24242e-07	pNR1	H3f3b
4.61272e-11	0.270675	0.818	0.663	1.06665e-06	pNR1	Mdk
5.81004e-11	0.313059	0.617	0.471	1.34351e-06	pNR1	Npm1
6.4156e-11	0.302667	0.612	0.475	1.48354e-06	pNR1	Basp1
8.84376e-11	0.286802	0.493	0.342	2.04503e-06	pNR1	Rpl32
9.54732e-11	0.285555	0.49	0.348	2.20772e-06	pNR1	Marcksl1
1.01157e-10	0.265223	0.518	0.361	2.33915e-06	pNR1	Chd4
1.03942e-10	0.303529	0.567	0.417	2.40356e-06	pNR1	Rps9
1.05071e-10	0.337992	0.738	0.632	2.42966e-06	pNR1	mt-Nd4
1.64952e-10	0.271375	0.556	0.395	3.81435e-06	pNR1	Sfpq
3.26195e-10	0.250068	0.405	0.264	7.54293e-06	pNR1	Fubp1
6.34179e-10	0.275971	0.62	0.468	1.46648e-05	pNR1	Eef1b2
1.16526e-09	0.275828	0.526	0.385	2.69454e-05	pNR1	Ssb
2.04395e-09	0.264498	0.749	0.625	4.72643e-05	pNR1	Ncl
3.41975e-09	0.250233	0.444	0.303	7.90782e-05	pNR1	Pcbp1
9.26996e-09	0.262006	0.526	0.389	0.000214359	pNR1	Hnrnpc
1.96677e-08	0.261545	0.507	0.378	0.000454797	pNR1	Srsf6
4.01738e-159	1.66591	0.921	0.212	9.28979e-155	LV	Gja8
8.14186e-143	0.796078	0.532	0.063	1.88272e-138	LV	Cryab
3.38304e-118	2.02469	1	0.508	7.82294e-114	LV	Cryaa
3.14003e-111	1.00317	0.738	0.172	7.26101e-107	LV	Igfbp7
2.92242e-104	0.888239	0.909	0.257	6.75779e-100	LV	Cryba2
4.81736e-104	1.12491	0.976	0.358	1.11397e-99	LV	Crybb1
1.23538e-103	1.65297	1	0.547	2.8567e-99	LV	Cryba1
2.24763e-102	1.50168	1	0.558	5.19743e-98	LV	Crybb3
8.69588e-98	0.739216	0.583	0.112	2.01083e-93	LV	Maf
2.43079e-92	0.492333	0.385	0.049	5.62096e-88	LV	Rbm24
1.71109e-89	0.857194	0.873	0.267	3.95672e-85	LV	Crygn
1.08563e-84	0.576002	0.401	0.059	2.51041e-80	LV	Prox1
1.32656e-84	0.706899	0.841	0.251	3.06753e-80	LV	Mip
2.69972e-81	1.21307	0.952	0.589	6.24283e-77	LV	Cdkn1c
6.65662e-81	0.693271	0.901	0.317	1.53928e-76	LV	Cryge
1.07031e-72	0.650928	0.837	0.284	2.47499e-68	LV	Cryba4
1.89051e-71	0.727299	0.627	0.175	4.37162e-67	LV	Mgarp
2.33618e-70	0.521682	0.861	0.297	5.40218e-66	LV	Cryga
1.35159e-68	0.624419	0.714	0.208	3.12541e-64	LV	Capn3
4.58086e-67	0.512053	0.369	0.063	1.05928e-62	LV	Grifin
1.66233e-66	1.39954	0.952	0.764	3.84396e-62	LV	H19
1.39546e-61	0.763058	0.992	0.863	3.22687e-57	LV	Malat1
3.05507e-60	0.546336	0.639	0.182	7.06454e-56	LV	Lim2
1.24202e-53	0.49515	0.627	0.186	2.87205e-49	LV	Crygc
1.63521e-53	0.56795	0.468	0.122	3.78126e-49	LV	Crim1
1.21894e-52	0.295954	0.738	0.252	2.81869e-48	LV	Crygd
1.50462e-51	0.558303	0.44	0.116	3.47928e-47	LV	Nid1
4.63305e-49	0.52287	0.464	0.13	1.07135e-44	LV	Ezr
7.06586e-49	0.647288	0.603	0.216	1.63391e-44	LV	Celf1
2.75696e-48	0.835736	0.837	0.501	6.3752e-44	LV	Vim
3.29985e-40	0.64497	0.667	0.308	7.63057e-36	LV	Nap1l1
5.49737e-39	0.25506	0.159	0.019	1.27121e-34	LV	Nupr1
5.15536e-37	0.66915	0.75	0.395	1.19212e-32	LV	Ccnd2
1.4535e-32	0.506314	0.484	0.186	3.36107e-28	LV	Cadm1
4.10325e-32	0.290316	0.234	0.051	9.48836e-28	LV	Jag1
1.40896e-31	0.314947	0.306	0.082	3.25809e-27	LV	Map7
2.84789e-31	0.267046	0.222	0.047	6.58545e-27	LV	Crygs
3.03265e-31	0.322557	0.262	0.064	7.0127e-27	LV	Ssx2ip
3.13815e-30	0.349755	0.329	0.097	7.25666e-26	LV	Ank2
8.45397e-30	0.413132	0.373	0.126	1.9549e-25	LV	Atp1b3
1.26409e-29	0.456826	0.54	0.231	2.92308e-25	LV	Nap1l4
1.03548e-28	0.285175	0.262	0.068	2.39445e-24	LV	Etl4
1.72794e-28	0.470554	0.456	0.182	3.99568e-24	LV	Col4a1
4.67681e-28	0.446675	0.44	0.17	1.08147e-23	LV	Trpm3
1.79247e-27	0.328164	0.786	0.419	4.1449e-23	LV	Aldh1a1
1.11581e-24	0.323023	0.302	0.097	2.5802e-20	LV	Ndufa1
2.98443e-24	0.436664	0.48	0.213	6.9012e-20	LV	Sfrp1
5.26034e-24	0.351951	0.349	0.126	1.2164e-19	LV	Clu
1.11016e-21	0.256285	0.266	0.083	2.56714e-17	LV	Mafg
2.63619e-20	0.399311	0.409	0.179	6.09593e-16	LV	Slc2a1
2.3671e-19	0.259553	0.258	0.086	5.47368e-15	LV	Slc3a2
2.32009e-18	0.319158	0.369	0.159	5.36498e-14	LV	Nufip2
1.15582e-15	0.25704	0.325	0.14	2.67272e-11	LV	Cotl1
3.482e-12	0.333486	0.647	0.444	8.05177e-08	LV	Scd2
4.81441e-12	0.285269	0.377	0.201	1.11329e-07	LV	Nt5dc2
2.45026e-11	0.392606	0.762	0.581	5.66599e-07	LV	Igf2
4.97288e-11	0.32844	0.417	0.249	1.14993e-06	LV	Nnat
1.75796e-10	0.261748	0.401	0.231	4.0651e-06	LV	Etfb
2.29757e-09	0.355604	0.853	0.749	5.31289e-05	LV	mt-Cytb
2.75555e-09	0.324528	0.746	0.593	6.37192e-05	LV	Tuba1a
6.0637e-09	0.297199	0.635	0.46	0.000140217	LV	mt-Nd2
3.77028e-08	0.254763	0.944	0.829	0.00087184	LV	Hsp90ab1
8.93369e-08	0.252402	0.468	0.317	0.00206583	LV	Sub1
1.46324e-06	0.264035	0.671	0.531	0.033836	LV	Ybx1
5.84673e-06	0.25802	0.841	0.752	0.1352	LV	mt-Nd1
0	3.33912	1	0.321	0	lens	Crybb1
0	3.23897	0.996	0.249	0	lens	Cryga
0	3.21716	1	0.273	0	lens	Cryge
0	3.11466	0.996	0.234	0	lens	Cryba4
0	3.10816	0.98	0.196	0	lens	Crygd
0	2.83564	1	0.21	0	lens	Cryba2
0	2.75144	0.987	0.201	0	lens	Mip
0	2.71663	0.993	0.219	0	lens	Crygn
0	2.69783	0.951	0.164	0	lens	Crygb
0	2.54406	0.955	0.15	0	lens	Capn3
0	2.13451	0.869	0.093	0	lens	Crygf
0	2.05204	0.929	0.125	0	lens	Crygc
0	2.02045	0.962	0.168	0	lens	Gja8
0	1.99124	0.915	0.122	0	lens	Lim2
4.16878e-277	0.788059	0.483	0.022	9.63988e-273	lens	Pla2g7
3.28542e-270	3.81551	1	0.534	7.5972e-266	lens	Crybb3
2.02255e-264	3.45906	1	0.522	4.67694e-260	lens	Cryba1
2.44471e-263	3.32762	1	0.481	5.65316e-259	lens	Cryaa
3.81549e-248	0.946936	0.586	0.058	8.82293e-244	lens	Caprin2
1.09879e-215	0.935886	0.619	0.082	2.54085e-211	lens	Maf
3.01645e-211	1.16908	0.739	0.141	6.97523e-207	lens	Igfbp7
1.70679e-200	2.84916	0.996	0.855	3.94679e-196	lens	Malat1
4.84935e-189	0.60461	0.419	0.033	1.12136e-184	lens	Bfsp2
8.20464e-177	0.953855	0.61	0.109	1.89724e-172	lens	Timeless
5.50018e-168	0.556278	0.37	0.028	1.27186e-163	lens	Vit
9.38893e-163	0.817326	0.559	0.092	2.1711e-158	lens	Crim1
2.91254e-151	0.426401	0.31	0.019	6.73497e-147	lens	Chrng
3.86064e-144	0.361117	0.241	0.008	8.92735e-140	lens	Bfsp1
2.98708e-140	0.392782	0.281	0.017	6.90733e-136	lens	Gja3
1.0457e-137	0.492863	0.339	0.031	2.41809e-133	lens	Ell2
2.79295e-137	0.471108	0.332	0.029	6.45841e-133	lens	Tdrd7
3.26269e-136	0.353475	0.254	0.013	7.54465e-132	lens	Gje1
7.80672e-127	0.497924	0.37	0.044	1.80523e-122	lens	Prox1
1.55613e-126	0.397281	0.276	0.02	3.5984e-122	lens	Tmem40
3.46899e-123	0.834587	0.615	0.164	8.0217e-119	lens	Sptbn1
1.26587e-122	0.502969	0.367	0.046	2.9272e-118	lens	Grifin
1.69402e-115	0.305127	0.205	0.009	3.91726e-111	lens	Pgam2
2.62467e-114	0.72834	0.595	0.154	6.06929e-110	lens	Mgarp
1.13642e-111	0.468748	0.323	0.038	2.62785e-107	lens	Gss
4.83812e-109	0.531611	0.347	0.048	1.11877e-104	lens	Ddx26b
1.22228e-107	0.805495	0.615	0.182	2.82639e-103	lens	Sfrp1
1.09297e-106	0.359568	0.285	0.029	2.52739e-102	lens	Crygs
1.575e-103	0.656016	0.523	0.129	3.64203e-99	lens	Nufip2
2.69279e-101	0.765734	0.619	0.192	6.2268e-97	lens	Celf1
2.38281e-100	0.42615	0.31	0.04	5.51e-96	lens	Rbm24
1.56739e-99	0.358317	0.249	0.023	3.62444e-95	lens	Ednrb
3.53793e-99	0.766433	0.619	0.199	8.18112e-95	lens	Cd24a
3.80415e-97	0.759097	0.624	0.203	8.79672e-93	lens	Nap1l4
3.43919e-90	0.420141	0.236	0.024	7.95278e-86	lens	Lsamp
2.67148e-86	0.438383	0.327	0.055	6.17754e-82	lens	Rasl11b
2.7137e-83	0.609952	0.494	0.139	6.27516e-79	lens	Sptan1
1.594e-81	0.260939	0.187	0.014	3.68596e-77	lens	Sox1
2.37154e-81	0.329969	0.267	0.037	5.48396e-77	lens	Pla2g16
1.29281e-80	0.33081	0.234	0.027	2.9895e-76	lens	Adamts18
1.37032e-77	0.439638	0.334	0.065	3.16874e-73	lens	Mafg
7.673e-74	0.270481	0.207	0.023	1.77431e-69	lens	Prx
5.22967e-73	0.550319	0.508	0.16	1.20931e-68	lens	Col4a1
8.48075e-71	0.399874	0.301	0.057	1.96109e-66	lens	Dst
1.32691e-69	0.281463	0.207	0.025	3.06835e-65	lens	Nrcam
7.39435e-67	0.346414	0.249	0.04	1.70987e-62	lens	Epb4.1l4a
9.2529e-64	0.356091	0.274	0.051	2.13964e-59	lens	Herc4
2.19641e-63	0.30075	0.234	0.037	5.07898e-59	lens	Snhg12
1.84797e-60	0.995042	0.929	0.757	4.27324e-56	lens	H19
3.54204e-57	0.448496	0.399	0.12	8.19061e-53	lens	Ezr
1.16413e-56	0.362494	0.276	0.059	2.69193e-52	lens	Ptpru
1.38081e-51	0.288849	0.232	0.045	3.19299e-47	lens	Rilpl1
1.45473e-50	0.3206	0.285	0.068	3.36393e-46	lens	Cryab
8.6985e-47	0.267487	0.245	0.055	2.01144e-42	lens	Ssx2ip
3.59985e-45	0.698419	0.806	0.565	8.3243e-41	lens	Igf2
3.7062e-43	0.310728	0.234	0.055	8.57022e-39	lens	Nhs
1.45049e-41	0.343255	0.341	0.11	3.35412e-37	lens	Nid1
3.45914e-40	0.394081	0.339	0.115	7.9989e-36	lens	Clu
2.15226e-38	0.359403	0.29	0.09	4.97689e-34	lens	Ank2
4.28248e-38	0.254864	0.229	0.058	9.9028e-34	lens	Trim8
1.12239e-35	0.27218	0.236	0.065	2.59542e-31	lens	Tnrc6b
4.51006e-35	0.493008	0.682	0.432	1.04291e-30	lens	Sparc
7.97584e-31	0.267523	0.247	0.078	1.84433e-26	lens	Ctnnd2
2.99831e-29	0.250513	0.247	0.081	6.93329e-25	lens	Col4a2
5.20349e-29	0.481962	0.664	0.43	1.20325e-24	lens	Scd2
6.46448e-29	0.297386	0.327	0.129	1.49485e-24	lens	Cotl1
2.28607e-27	0.478107	0.717	0.497	5.2863e-23	lens	Vim
2.18859e-25	0.402326	0.543	0.321	5.0609e-21	lens	Pdia6
3.40092e-25	0.26252	0.272	0.105	7.86429e-21	lens	Carhsp1
8.99018e-24	0.316436	0.443	0.227	2.07889e-19	lens	Dkk3
1.19488e-21	0.270972	0.243	0.095	2.76303e-17	lens	Igsf9
6.93409e-19	0.324052	0.78	0.58	1.60344e-14	lens	Tuba1a
1.78508e-18	0.431233	0.777	0.591	4.12782e-14	lens	Cdkn1c
9.90049e-18	0.310205	0.497	0.309	2.28939e-13	lens	Nap1l1
1.05097e-17	0.26857	0.381	0.21	2.43027e-13	lens	Gpx1
5.63023e-07	0.277876	0.35	0.247	0.0130193	lens	Cmss1
2.24019e-97	2.01471	0.833	0.409	5.18022e-93	pNR2	Aldh1a1
8.39004e-73	0.370956	0.286	0.039	1.94011e-68	pNR2	Unc5b
2.53663e-60	0.532055	0.431	0.108	5.8657e-56	pNR2	Zic1
3.96913e-53	0.355605	0.318	0.066	9.17821e-49	pNR2	Mab21l2
4.1743e-47	0.252471	0.193	0.027	9.65266e-43	pNR2	Mecom
2.58186e-41	0.379887	0.328	0.087	5.97029e-37	pNR2	Wfdc1
1.15027e-39	0.37005	0.325	0.088	2.65988e-35	pNR2	Necab2
7.70965e-37	0.750046	0.736	0.46	1.78278e-32	pNR2	Tmsb4x
2.09054e-34	0.263405	0.199	0.04	4.83418e-30	pNR2	Ptprk
1.31062e-33	0.310492	0.244	0.06	3.03067e-29	pNR2	Cdon
3.62472e-29	0.391175	0.415	0.166	8.3818e-25	pNR2	Gja1
1.0578e-27	0.441195	0.466	0.209	2.44606e-23	pNR2	Pax6
6.73409e-27	0.250403	0.244	0.07	1.55719e-22	pNR2	Hmx1
1.81861e-25	0.296325	0.315	0.111	4.20536e-21	pNR2	Rax
2.03012e-25	0.297816	0.286	0.096	4.69445e-21	pNR2	Efnb2
3.06063e-20	0.338056	0.469	0.233	7.07741e-16	pNR2	Dkk3
1.48677e-19	0.425816	0.839	0.663	3.43802e-15	pNR2	Mdk
7.1023e-16	0.263671	0.331	0.152	1.64234e-11	pNR2	Col9a1
1.9369e-14	0.348299	0.527	0.34	4.47889e-10	pNR2	Tsc22d1
9.05381e-13	0.257762	0.302	0.152	2.0936e-08	pNR2	Ppa1
5.69885e-11	0.291064	0.884	0.747	1.3178e-06	pNR2	mt-Nd1
1.30134e-09	0.286295	0.569	0.41	3.00921e-05	pNR2	Nasp
4.67106e-09	0.274785	0.92	0.83	0.000108014	pNR2	Hsp90ab1
4.75709e-09	0.257891	0.508	0.357	0.000110003	pNR2	Atrx
6.21971e-09	0.253567	0.489	0.342	0.000143824	pNR2	Sox11
8.61986e-09	0.287906	0.817	0.729	0.000199326	pNR2	Hnrnpa2b1
9.03401e-09	0.25374	0.768	0.629	0.000208902	pNR2	Hnrnpab
2.49336e-177	0.740651	0.443	0.039	5.76564e-173	epithelium	Krt5
5.36976e-143	0.703172	0.438	0.052	1.2417e-138	epithelium	Krt15
7.98509e-102	0.371396	0.272	0.024	1.84647e-97	epithelium	Wnt6
1.96938e-87	0.281084	0.193	0.012	4.554e-83	epithelium	Dsp
3.69471e-82	2.43898	0.897	0.621	8.54365e-78	epithelium	Hbb-y
4.77922e-79	0.304085	0.209	0.019	1.10515e-74	epithelium	Wnt4
5.68025e-79	1.64449	0.625	0.24	1.3135e-74	epithelium	Hba-x
2.15827e-76	0.336316	0.234	0.026	4.99079e-72	epithelium	1600014C10Rik
1.28431e-70	0.553805	0.44	0.112	2.96985e-66	epithelium	Igfbp2
3.97235e-67	1.13602	0.677	0.307	9.18567e-63	epithelium	Hbb-bs
5.53289e-67	0.463341	0.361	0.078	1.27943e-62	epithelium	Meis2
2.07151e-63	1.14521	0.538	0.202	4.79016e-59	epithelium	Hba-a1
6.93621e-56	0.528201	0.484	0.161	1.60393e-51	epithelium	Anxa2
8.69444e-53	0.281697	0.226	0.037	2.0105e-48	epithelium	Pdgfa
1.6325e-48	0.311965	0.198	0.031	3.77499e-44	epithelium	Hbb-bh1
1.75877e-47	0.869677	0.554	0.255	4.06698e-43	epithelium	Hbb-bt
1.16682e-25	0.52973	0.641	0.395	2.69816e-21	epithelium	Ccnd2
3.63966e-21	0.505231	0.53	0.332	8.41634e-17	epithelium	Fth1
4.00923e-18	0.360077	0.432	0.244	9.27094e-14	epithelium	Tpm1
1.83329e-16	0.301039	0.348	0.18	4.23929e-12	epithelium	Ptprf
7.89904e-15	0.36044	0.397	0.226	1.82657e-10	epithelium	Nudt4
1.07071e-09	0.317082	0.489	0.356	2.47592e-05	epithelium	Nrep
1.87195e-09	0.281514	0.902	0.826	4.3287e-05	epithelium	Actb
1.59335e-224	0.805982	0.544	0.012	3.68447e-220	pNR4	Ina
1.89727e-199	0.849087	0.582	0.017	4.38724e-195	pNR4	Stmn2
1.402e-155	1.19055	0.797	0.052	3.24199e-151	pNR4	Tubb3
9.74074e-133	0.775918	0.456	0.017	2.25245e-128	pNR4	Elavl4
3.71988e-132	0.493419	0.316	0.007	8.60185e-128	pNR4	Isl1
1.65478e-112	0.633534	0.418	0.017	3.8265e-108	pNR4	Onecut2
1.42694e-101	0.942213	0.532	0.035	3.29965e-97	pNR4	Nefm
1.56358e-89	0.319402	0.203	0.004	3.61563e-85	pNR4	Pou6f2
3.24116e-85	0.423562	0.266	0.009	7.49487e-81	pNR4	Elavl3
3.68076e-81	0.288871	0.203	0.005	8.5114e-77	pNR4	Dcx
1.35132e-71	1.58025	0.911	0.186	3.12479e-67	pNR4	Map1b
2.81756e-51	0.563955	0.367	0.034	6.51533e-47	pNR4	Epha5
7.84926e-40	0.556455	0.456	0.066	1.81506e-35	pNR4	Gadd45a
5.84391e-38	0.441968	0.291	0.029	1.35134e-33	pNR4	Nefl
1.82012e-27	0.420805	0.418	0.075	4.20884e-23	pNR4	Fgf15
1.88808e-27	0.589083	0.456	0.095	4.36599e-23	pNR4	Ckb
5.21953e-25	0.545549	0.418	0.084	1.20696e-20	pNR4	Hes6
2.40192e-24	1.02334	0.949	0.596	5.5542e-20	pNR4	Tuba1a
3.01727e-21	0.379747	0.278	0.046	6.97713e-17	pNR4	Kif5c
6.86461e-20	0.301649	0.19	0.023	1.58737e-15	pNR4	Rassf4
3.15687e-18	0.38993	0.278	0.052	7.29995e-14	pNR4	Gxylt1
4.701e-18	0.351169	0.342	0.074	1.08706e-13	pNR4	Rorb
3.80741e-16	0.757944	0.658	0.289	8.80426e-12	pNR4	Sfrp2
2.78109e-15	0.422067	0.38	0.103	6.431e-11	pNR4	Miat
3.09105e-15	0.573628	0.443	0.145	7.14773e-11	pNR4	Gap43
3.81108e-15	0.744054	0.671	0.307	8.81274e-11	pNR4	Ccnd1
6.2609e-15	0.332194	0.253	0.052	1.44777e-10	pNR4	Olfm1
1.12739e-13	0.268489	0.203	0.037	2.60698e-09	pNR4	Rprm
1.81317e-13	0.591156	0.595	0.258	4.19278e-09	pNR4	Dynll2
9.88403e-13	0.444194	0.405	0.133	2.28558e-08	pNR4	Crabp1
3.25065e-12	0.759398	0.911	0.71	7.5168e-08	pNR4	Tubb5
6.24885e-12	0.298325	0.215	0.047	1.44498e-07	pNR4	Tagln3
1.09593e-11	0.257654	0.278	0.072	2.53424e-07	pNR4	Syt11
4.14068e-10	0.322122	0.316	0.102	9.57492e-06	pNR4	Tubb2b
4.36377e-10	0.715505	0.734	0.436	1.00908e-05	pNR4	Aldh1a1
9.91324e-10	0.314649	0.418	0.158	2.29234e-05	pNR4	Ptms
1.02718e-09	0.485482	0.646	0.338	2.37524e-05	pNR4	H1f0
1.48175e-09	0.494078	0.608	0.31	3.42639e-05	pNR4	Dek
2.99262e-09	0.42762	0.582	0.295	6.92013e-05	pNR4	Ddah2
9.04512e-09	0.337334	0.506	0.223	0.000209159	pNR4	Pax6
2.65231e-08	0.546993	0.557	0.307	0.000613321	pNR4	Calm2
3.3376e-08	0.550828	0.949	0.834	0.000771786	pNR4	Hsp90ab1
3.55616e-08	0.538884	0.608	0.349	0.000822328	pNR4	Sox11
4.95648e-08	0.264911	0.19	0.051	0.00114614	pNR4	Dclk1
5.11177e-08	0.304465	0.316	0.116	0.00118205	pNR4	Six3
5.23394e-08	0.321247	0.316	0.118	0.0012103	pNR4	Nes
9.69881e-08	0.25381	0.329	0.124	0.00224275	pNR4	Six6
1.80407e-07	0.397633	0.544	0.295	0.00417173	pNR4	Gnai2
2.12141e-07	0.42316	0.722	0.483	0.00490555	pNR4	Basp1
2.14646e-07	0.269188	0.342	0.137	0.00496347	pNR4	Csnk1e
6.16155e-07	0.379917	0.519	0.284	0.014248	pNR4	Psip1
1.28735e-06	0.382174	0.557	0.336	0.0297687	pNR4	Ywhaz
1.64354e-06	0.333581	0.544	0.298	0.0380052	pNR4	Tardbp
1.84789e-06	0.256643	0.291	0.118	0.0427305	pNR4	Dpysl2
2.36542e-06	0.28323	0.544	0.294	0.0546981	pNR4	Anp32e
2.92438e-06	0.272093	0.354	0.161	0.0676233	pNR4	Dpysl3
3.14554e-06	0.26182	0.367	0.168	0.0727374	pNR4	Parp1
3.4966e-06	0.281436	0.291	0.12	0.0808553	pNR4	Pea15a
3.69765e-06	0.27144	0.342	0.155	0.0855044	pNR4	Ndn
3.91735e-06	0.494655	0.747	0.563	0.0905848	pNR4	Marcks
5.31559e-06	0.259827	0.291	0.123	0.122918	pNR4	Naa50
5.60223e-06	0.395826	0.405	0.214	0.129546	pNR4	Sox4
7.20603e-06	0.30238	0.506	0.28	0.166632	pNR4	Cbx5
7.44808e-06	0.323369	0.354	0.175	0.172229	pNR4	Grm8
8.65198e-06	0.316175	0.532	0.305	0.200068	pNR4	Grb10
1.10907e-05	0.338672	0.519	0.311	0.256462	pNR4	Pcbp1
1.38006e-05	0.379932	0.924	0.831	0.319126	pNR4	Actb
1.4827e-05	0.388356	0.62	0.405	0.34286	pNR4	Anp32b
1.50469e-05	0.253332	0.367	0.18	0.347946	pNR4	Prdx6
1.51003e-05	0.337023	0.759	0.536	0.34918	pNR4	Ybx1
1.52623e-05	0.322447	0.924	0.73	0.352926	pNR4	Rpl13a
1.75735e-05	0.292335	0.316	0.15	0.406369	pNR4	Cyb5r3
2.0648e-05	0.335703	0.886	0.679	0.477464	pNR4	Rps3
2.66771e-05	0.266607	0.456	0.247	0.616882	pNR4	Dkk3
2.92901e-05	0.378047	0.443	0.256	0.677304	pNR4	Nnat
4.93201e-05	0.262527	0.367	0.19	1	pNR4	Smc1a
5.18436e-05	0.264116	0.241	0.105	1	pNR4	Uqcrfs1
5.25368e-05	0.261103	0.266	0.12	1	pNR4	Zc3h13
5.34013e-05	0.297928	0.367	0.194	1	pNR4	Dhx9
5.49851e-05	0.342573	0.823	0.628	1	pNR4	Eef2
7.08755e-05	0.250286	0.456	0.259	1	pNR4	Nme1
7.15228e-05	0.299532	0.519	0.323	1	pNR4	Sub1
7.17896e-05	0.313537	0.468	0.274	1	pNR4	Anp32a
7.44259e-05	0.299214	0.291	0.142	1	pNR4	Ywhag
7.62512e-05	0.367304	0.684	0.472	1	pNR4	Pabpc1
8.11044e-05	0.293998	0.506	0.305	1	pNR4	Hnrnpdl
8.89874e-05	0.40768	0.937	0.84	1	pNR4	Rpl4
0.000114179	0.311657	0.456	0.274	1	pNR4	H2afv
0.000132248	0.37616	0.62	0.447	1	pNR4	Rpl14
0.000161487	0.280339	0.316	0.164	1	pNR4	Mapre1
0.000196156	0.269743	0.253	0.12	1	pNR4	Cenpb
0.000221707	0.280054	0.544	0.349	1	pNR4	Ngfrap1
0.000226412	0.331574	0.671	0.473	1	pNR4	Cdk4
0.000263191	0.359941	0.861	0.734	1	pNR4	Hnrnpa2b1
0.000267088	0.329026	0.646	0.478	1	pNR4	Tmsb4x
0.000283667	0.298375	0.911	0.807	1	pNR4	Rps5
0.000303897	0.260546	0.544	0.356	1	pNR4	Eef1a1
0.000304963	0.288438	0.532	0.362	1	pNR4	Rps20
0.000480841	0.297776	0.544	0.365	1	pNR4	Rps24
0.000524065	0.296545	0.747	0.591	1	pNR4	Serbp1
0.000597889	0.324346	0.772	0.65	1	pNR4	Fus
0.000664643	0.28911	0.57	0.405	1	pNR4	Hnrnpa0
0.000713038	0.261913	0.278	0.149	1	pNR4	Cotl1
0.000859647	0.270666	0.43	0.27	1	pNR4	Ssrp1
0.00133463	0.301881	0.506	0.357	1	pNR4	Fkbp3
0.00153962	0.266413	0.418	0.27	1	pNR4	Tuba1b
0.00183615	0.255816	0.608	0.48	1	pNR4	Eef1b2
0.00249008	0.297181	0.772	0.649	1	pNR4	Gnb2l1
0.00342893	0.26665	0.57	0.432	1	pNR4	Ywhae
0.00428054	0.293191	0.557	0.428	1	pNR4	Hmgn1
0.00551878	0.258362	0.481	0.359	1	pNR4	Rps26
0.00751951	0.251854	0.747	0.659	1	pNR4	Rpl8
0.00827615	0.256115	0.405	0.291	1	pNR4	Arl6ip1
1.59988e-61	1.03846	0.706	0.119	3.69955e-57	not sure	Gm15564
5.12036e-51	1.0757	0.624	0.109	1.18403e-46	not sure	Hexb
3.14746e-50	1.43084	0.824	0.212	7.27819e-46	not sure	Camk1d
2.43457e-47	1.26525	0.776	0.197	5.62971e-43	not sure	Lars2
3.38521e-38	1.26937	0.8	0.246	7.82797e-34	not sure	Cmss1
2.22243e-36	0.874012	0.435	0.071	5.13914e-32	not sure	Mir6236
4.67071e-27	0.557242	0.471	0.104	1.08005e-22	not sure	Gphn
1.02566e-15	0.28228	0.2	0.034	2.37173e-11	not sure	Gm26561
1.71013e-09	0.79406	0.776	0.584	3.95451e-05	not sure	mt-Rnr1
3.46537e-05	0.39842	0.941	0.878	0.801333	not sure	mt-Rnr2

## Sheet: steroseq
p_val	avg_log2FC	pct.1	pct.2	p_val_adj	cluster	gene
3.57886e-200	0.965637	0.428	0.062	9.22558e-196	CM	Dkk2
5.25657e-174	0.971	0.589	0.178	1.35504e-169	CM	Col1a2
1.25178e-149	0.785346	0.442	0.102	3.22683e-145	CM	Lum
2.46829e-147	0.8801	0.493	0.134	6.36277e-143	CM	Fn1
1.72435e-145	1.05178	0.757	0.403	4.44502e-141	CM	Lgals1
6.91172e-142	0.870781	0.361	0.066	1.7817e-137	CM	Foxp2
1.83442e-138	0.824161	0.504	0.147	4.72877e-134	CM	Fbn2
3.54779e-121	0.736844	0.315	0.057	9.14549e-117	CM	Robo1
4.8025e-111	0.480887	0.229	0.027	1.23799e-106	CM	Crym
2.63686e-110	0.658173	0.252	0.036	6.79729e-106	CM	Adgrl3
1.25075e-107	0.801967	0.492	0.175	3.22418e-103	CM	Cdh11
1.41396e-105	0.462407	0.188	0.016	3.6449e-101	CM	Creb5
6.98343e-104	0.561932	0.251	0.04	1.80019e-99	CM	Nfia
1.86173e-91	0.812015	0.531	0.239	4.79916e-87	CM	Col3a1
2.71298e-91	0.698637	0.446	0.156	6.99353e-87	CM	Pbx1
3.54773e-91	0.576555	0.436	0.152	9.14535e-87	CM	Col1a1
1.27571e-88	0.404513	0.199	0.027	3.28853e-84	CM	Igf1
8.11845e-88	0.677281	0.428	0.151	2.09277e-83	CM	Fstl1
2.03065e-79	0.616194	0.388	0.133	5.23461e-75	CM	Tcf4
7.57863e-79	0.525022	0.218	0.04	1.95362e-74	CM	Fbxl7
8.65092e-78	0.522166	0.295	0.08	2.23003e-73	CM	Prrx1
5.74383e-76	0.418798	0.204	0.036	1.48065e-71	CM	Pitx2
7.90855e-76	0.430772	0.216	0.042	2.03867e-71	CM	Lhfpl2
4.6178e-74	0.512693	0.168	0.023	1.19038e-69	CM	Gm21949
1.89295e-72	0.545974	0.253	0.061	4.87964e-68	CM	Sema3a
2.30928e-72	0.277852	0.117	0.008	5.95286e-68	CM	C1qtnf7
3.50707e-71	0.498075	0.27	0.072	9.04051e-67	CM	Nfib
8.05451e-69	0.341267	0.176	0.029	2.07629e-64	CM	Sulf1
7.83072e-66	0.42019	0.234	0.058	2.0186e-61	CM	Lox
4.20772e-65	0.381922	0.152	0.022	1.08466e-60	CM	Hmcn1
1.01481e-62	0.525056	0.496	0.24	2.61599e-58	CM	Igfbp4
3.85141e-62	0.276722	0.121	0.013	9.92817e-58	CM	Runx1t1
2.18599e-60	0.32776	0.174	0.033	5.63506e-56	CM	Osr2
2.45164e-60	0.301374	0.109	0.01	6.31985e-56	CM	Sgcd
2.51617e-59	0.545802	0.408	0.177	6.48619e-55	CM	Peg3
3.76758e-59	0.346938	0.118	0.013	9.71207e-55	CM	Grm7
1.77566e-55	0.424373	0.358	0.142	4.5773e-51	CM	Tpm1
1.26943e-53	0.496407	0.171	0.037	3.27234e-49	CM	Ebf1
1.53515e-53	0.356247	0.994	0.983	3.9573e-49	CM	Cdk8
8.02542e-53	0.380366	0.196	0.049	2.06879e-48	CM	Ltbp1
4.27615e-52	0.277991	0.163	0.034	1.10231e-47	CM	Fbn1
4.81611e-52	0.377803	0.196	0.05	1.2415e-47	CM	Fat4
7.11053e-52	0.319337	0.154	0.031	1.83295e-47	CM	Tmem132c
1.59021e-51	0.25901	0.106	0.012	4.09924e-47	CM	Cdc42ep3
3.43934e-48	0.289631	0.187	0.048	8.86593e-44	CM	Col5a1
2.06997e-46	0.267379	0.122	0.021	5.33597e-42	CM	Tshz2
1.57708e-45	0.333612	0.185	0.05	4.06541e-41	CM	Lpp
2.91086e-45	0.438948	0.271	0.101	7.50362e-41	CM	Foxp1
5.2531e-45	0.369986	0.238	0.08	1.35414e-40	CM	Zfhx4
9.64531e-45	0.265877	0.137	0.028	2.48637e-40	CM	Clmp
1.04746e-43	0.369611	0.22	0.071	2.70014e-39	CM	Dpysl3
1.48041e-43	0.253029	0.109	0.017	3.81619e-39	CM	Bnc2
5.71196e-43	0.382183	0.278	0.109	1.47243e-38	CM	S100a10
3.8318e-41	0.352631	0.141	0.033	9.8776e-37	CM	Pcdh9
5.27477e-41	0.280065	0.135	0.03	1.35973e-36	CM	Rarb
1.21411e-40	0.329146	0.995	0.985	3.12973e-36	CM	Lars2
1.64341e-40	0.372761	0.283	0.117	4.23638e-36	CM	Anxa2
1.87197e-40	0.303545	0.203	0.065	4.82555e-36	CM	Lmo4
4.81253e-40	0.330885	0.13	0.028	1.24057e-35	CM	Mpped2
1.29586e-39	0.276591	0.162	0.044	3.34047e-35	CM	Lpar1
1.01929e-38	0.339698	0.209	0.072	2.62751e-34	CM	Gpc3
3.81505e-38	0.330817	0.989	0.975	9.83443e-34	CM	Gm26561
2.39282e-37	0.314518	0.169	0.05	6.1682e-33	CM	Setbp1
2.49989e-37	0.250873	0.162	0.046	6.44422e-33	CM	Phldb2
4.26491e-36	0.319476	0.986	0.974	1.09941e-31	CM	Gphn
1.08109e-35	0.313605	0.99	0.958	2.78684e-31	CM	Camk1d
1.79851e-35	0.266974	0.119	0.027	4.63621e-31	CM	Klf12
3.02645e-35	0.300288	0.202	0.071	7.80158e-31	CM	Lrp1
8.37799e-35	0.509057	0.322	0.155	2.15968e-30	CM	Auts2
1.06064e-34	0.285837	0.155	0.046	2.73411e-30	CM	Smoc2
1.43617e-34	0.266484	0.172	0.054	3.70216e-30	CM	Cnn2
2.43245e-34	0.284118	0.149	0.042	6.27036e-30	CM	Rora
3.25286e-34	0.252056	0.164	0.051	8.38523e-30	CM	Dlk1
6.77546e-34	0.335979	0.256	0.106	1.74658e-29	CM	Zmiz1
1.8081e-33	0.418774	0.192	0.069	4.66092e-29	CM	Ptprd
2.50195e-33	0.308757	0.977	0.933	6.44954e-29	CM	Il31ra
2.13034e-32	0.316283	0.725	0.519	5.49159e-28	CM	H19
9.23662e-32	0.294922	0.223	0.089	2.38102e-27	CM	Chd3
8.2293e-31	0.32089	0.223	0.091	2.12135e-26	CM	Gas1
2.21679e-30	0.297459	0.186	0.068	5.71445e-26	CM	Rbfox2
4.92635e-30	0.359598	0.446	0.261	1.26992e-25	CM	Sparc
5.29034e-30	0.306811	0.971	0.926	1.36374e-25	CM	Cd44
1.57607e-29	0.361456	0.558	0.36	4.0628e-25	CM	Cdkn1c
1.49203e-28	0.307019	0.193	0.076	3.84616e-24	CM	Sema5a
1.88818e-27	0.277911	0.182	0.071	4.86734e-23	CM	Col5a2
3.18132e-25	0.306234	0.333	0.184	8.2008e-21	CM	Maged2
7.96074e-25	0.320183	0.904	0.821	2.05212e-20	CM	Cmss1
8.44411e-25	0.320612	0.385	0.228	2.17672e-20	CM	Nnat
2.38415e-24	0.316328	0.218	0.098	6.14586e-20	CM	Gpc6
3.14975e-23	0.265187	0.159	0.063	8.11943e-19	CM	Vcan
4.17372e-23	0.331715	0.831	0.706	1.0759e-18	CM	Actb
2.95641e-22	0.275645	0.212	0.101	7.62104e-18	CM	Rcn3
6.92014e-21	0.314491	0.811	0.695	1.78387e-16	CM	Filip1l
2.95296e-20	0.255249	0.875	0.772	7.61213e-16	CM	Gm15564
2.26533e-19	0.250296	0.214	0.108	5.83957e-15	CM	Ssbp3
2.13557e-18	0.272178	0.286	0.166	5.50508e-14	CM	Flna
2.30415e-18	0.300013	0.765	0.635	5.93965e-14	CM	Mdk
2.52799e-17	0.276327	0.285	0.168	6.51664e-13	CM	Mfap2
6.40633e-15	0.303138	0.432	0.308	1.65142e-10	CM	Serpinh1
6.71963e-15	0.282336	0.303	0.195	1.73219e-10	CM	Nrep
1.30852e-14	0.265563	0.201	0.11	3.37311e-10	CM	Xist
3.70458e-14	0.280362	0.461	0.343	9.54966e-10	CM	Marcks
1.41913e-13	0.268442	0.193	0.108	3.65824e-09	CM	Celf2
3.5646e-12	0.257293	0.52	0.409	9.18883e-08	CM	Jarid2
0	2.03449	0.766	0.07	0	melanocyte	Pmel
1.48051e-282	1.35617	0.654	0.056	3.81645e-278	melanocyte	Trpm1
3.36049e-199	0.690803	0.352	0.017	8.66268e-195	melanocyte	Tyr
1.55192e-169	0.583312	0.293	0.013	4.00053e-165	melanocyte	Gpnmb
1.62022e-149	0.773716	0.377	0.033	4.1766e-145	melanocyte	Dct
6.37501e-147	0.534657	0.237	0.009	1.64335e-142	melanocyte	Mlana
6.87197e-82	0.380697	0.184	0.013	1.77146e-77	melanocyte	Krt18
1.43384e-79	0.332327	0.137	0.006	3.69616e-75	melanocyte	Oca2
2.07932e-67	0.790719	0.492	0.138	5.36008e-63	melanocyte	Apoe
6.16384e-54	0.256023	0.118	0.008	1.58891e-49	melanocyte	Tyrp1
1.21146e-51	0.323259	0.128	0.011	3.12291e-47	melanocyte	Slc6a15
3.38522e-49	0.311192	0.174	0.023	8.72643e-45	melanocyte	Slc38a8
5.92468e-38	0.304563	0.143	0.02	1.52726e-33	melanocyte	Mitf
6.07862e-33	0.443988	0.302	0.092	1.56695e-28	melanocyte	Gja1
8.74054e-33	0.317292	0.162	0.03	2.25314e-28	melanocyte	Spon1
3.2225e-29	0.286294	0.153	0.029	8.30695e-25	melanocyte	Pcp4
2.16381e-21	0.462146	0.299	0.12	5.57786e-17	melanocyte	Igfbp5
7.53162e-14	0.305015	0.121	0.036	1.9415e-09	melanocyte	Kcnq5
4.52197e-12	0.42078	0.798	0.7	1.16567e-07	melanocyte	Ftl1
1.3095e-11	0.265108	0.221	0.101	3.37564e-07	melanocyte	Slc3a2
2.51315e-208	1.02946	0.481	0.025	6.47841e-204	epithelium	Krt15
3.36739e-183	0.696807	0.254	0.004	8.68045e-179	epithelium	Barx2
3.38311e-94	0.827361	0.392	0.043	8.72097e-90	epithelium	Meis2
2.15673e-93	0.43133	0.18	0.006	5.55961e-89	epithelium	Esrp1
9.61926e-81	0.416024	0.217	0.013	2.47965e-76	epithelium	Wnt6
1.02077e-59	0.349382	0.159	0.01	2.63133e-55	epithelium	Dsp
1.18753e-59	0.267373	0.116	0.004	3.0612e-55	epithelium	Krt19
1.26402e-42	0.331893	0.175	0.018	3.25839e-38	epithelium	Mt2
4.69748e-39	0.414397	0.217	0.031	1.21092e-34	epithelium	Mt1
5.74262e-38	0.35833	0.196	0.026	1.48033e-33	epithelium	Krt5
1.32541e-35	0.406385	0.19	0.026	3.41663e-31	epithelium	Pdgfc
4.46709e-32	0.694036	0.587	0.219	1.15153e-27	epithelium	Ccnd2
1.22551e-31	0.280077	0.116	0.011	3.15911e-27	epithelium	Epcam
1.3268e-28	0.627617	0.476	0.168	3.42021e-24	epithelium	Igfbp2
6.19346e-28	0.290575	0.116	0.013	1.59655e-23	epithelium	Perp
3.05429e-18	0.287456	0.132	0.025	7.87336e-14	epithelium	Cndp2
3.26511e-17	0.269218	0.196	0.051	8.4168e-13	epithelium	Spint2
9.17563e-14	0.394886	0.302	0.122	2.36529e-09	epithelium	S100a11
2.76285e-13	0.278832	0.143	0.037	7.12207e-09	epithelium	Emp1
6.81103e-13	0.650679	0.63	0.418	1.75575e-08	epithelium	Mest
4.98719e-12	0.386715	0.381	0.18	1.2856e-07	epithelium	Auts2
5.25569e-12	0.253997	0.175	0.055	1.35481e-07	epithelium	Ahnak
1.84588e-11	0.269737	0.175	0.056	4.75831e-07	epithelium	Osr2
2.10658e-11	0.489912	0.783	0.551	5.43035e-07	epithelium	H19
2.23339e-10	0.286326	0.185	0.067	5.75723e-06	epithelium	Phgdh
5.51092e-10	0.297163	0.201	0.077	1.4206e-05	epithelium	Vcan
1.41838e-09	0.422033	0.455	0.264	3.65629e-05	epithelium	Tceal9
1.71799e-09	0.36127	0.386	0.21	4.42864e-05	epithelium	Nrep
4.30524e-09	0.387784	0.899	0.779	0.000110981	epithelium	Ptma
5.15771e-09	0.312473	0.296	0.144	0.000132956	epithelium	Anxa2
5.84145e-09	0.279062	0.296	0.142	0.000150581	epithelium	Ptprf
7.91604e-09	0.34591	0.349	0.191	0.00020406	epithelium	Atox1
1.82401e-07	0.251908	0.27	0.137	0.00470193	epithelium	S100a10
7.37499e-07	0.376857	0.619	0.445	0.0190112	epithelium	Hmgn1
2.63206e-06	0.25091	0.291	0.163	0.0678492	epithelium	Lum
2.1388e-05	0.254475	0.259	0.148	0.551339	epithelium	Capzb
0.000155197	0.264247	0.519	0.39	1	epithelium	Igf2
8.52361e-263	3.31908	0.975	0.26	2.19722e-258	blood	Hba-a2
1.09282e-262	2.99069	0.882	0.169	2.81708e-258	blood	Hba-x
3.52603e-224	3.30307	0.935	0.265	9.08941e-220	blood	Hbb-bt
3.70397e-219	3.63694	0.994	0.412	9.5481e-215	blood	Hba-a1
2.31326e-196	3.17961	0.926	0.303	5.96312e-192	blood	Hbb-bs
1.19449e-189	1.12786	0.347	0.018	3.07915e-185	blood	Hbb-bh1
3.51268e-165	3.58073	0.991	0.765	9.05499e-161	blood	Hbb-y
1.69026e-83	0.263338	0.133	0.005	4.35717e-79	blood	Alas2
1.4524e-30	0.776049	0.656	0.386	3.74399e-26	blood	Fth1
1.62039e-20	0.485322	0.276	0.105	4.17705e-16	blood	Pmel
4.37445e-16	0.327037	0.285	0.123	1.12764e-11	blood	Dkk2
2.67395e-14	0.305386	1	0.999	6.89292e-10	blood	Gm42418
5.77362e-14	0.257654	0.17	0.061	1.48832e-09	blood	Pitx2
1.17987e-13	0.471102	0.824	0.698	3.04148e-09	blood	Ftl1
1.16355e-08	0.267044	0.774	0.622	0.00029994	blood	Tmsb4x
4.39866e-08	0.276817	0.978	0.978	0.00113389	blood	Gm26561
2.24781e-07	0.257117	0.963	0.933	0.0057944	blood	Cd44
7.60776e-07	0.251008	0.997	0.986	0.0196113	blood	Lars2
1.21477e-124	1.78462	0.843	0.244	3.13144e-120	pNR2	Aldh1a1
2.66251e-66	0.700271	0.331	0.053	6.86341e-62	pNR2	Hmx1
1.00351e-31	0.680811	0.552	0.232	2.58685e-27	pNR2	Dkk3
1.02854e-31	0.3539	0.185	0.034	2.65138e-27	pNR2	Unc5b
1.14847e-26	0.596905	0.633	0.314	2.96052e-22	pNR2	Sfrp2
4.49554e-25	0.353111	0.214	0.053	1.15886e-20	pNR2	Sox2
4.57293e-23	0.426529	0.387	0.147	1.17881e-18	pNR2	Fgf15
1.07646e-19	0.410983	0.19	0.052	2.77491e-15	pNR2	Egfem1
2.95276e-16	0.330662	0.242	0.088	7.61163e-12	pNR2	Mab21l2
8.4876e-16	0.344559	0.262	0.099	2.18793e-11	pNR2	Six6
1.02064e-14	0.302343	0.19	0.063	2.631e-10	pNR2	Dapl1
9.07344e-14	0.275891	0.214	0.078	2.33895e-09	pNR2	Vsx2
1.58899e-13	0.370248	0.492	0.27	4.0961e-09	pNR2	Hmgb2
4.21279e-13	0.258512	0.21	0.078	1.08597e-08	pNR2	Rax
6.76812e-12	0.312674	0.181	0.067	1.74469e-07	pNR2	Ptprk
2.51089e-11	0.255607	0.194	0.075	6.47256e-07	pNR2	Efnb2
1.72783e-10	0.261418	0.206	0.085	4.454e-06	pNR2	Nlgn1
3.12132e-09	0.269264	0.19	0.081	8.04614e-05	pNR2	Gmps
3.27899e-08	0.265939	0.246	0.125	0.000845259	pNR2	Chd7
3.7348e-08	0.341726	0.27	0.148	0.000962758	pNR2	Sulf2
1.25395e-07	0.340767	0.794	0.653	0.00323244	pNR2	Mdk
2.44079e-07	0.378997	0.738	0.627	0.00629186	pNR2	Tmsb4x
4.33923e-07	0.289158	0.593	0.418	0.0111857	pNR2	Mest
4.40386e-06	0.294833	0.343	0.227	0.113523	pNR2	Id3
0	1.24851	0.62	0.066	0	pNR1	Fgf15
0	1.23189	0.599	0.056	0	pNR1	Atoh7
1.82807e-277	1.42966	0.807	0.233	4.7124e-273	pNR1	Sfrp2
6.46384e-178	0.92025	0.544	0.124	1.66625e-173	pNR1	Ckb
2.63441e-165	0.583487	0.282	0.022	6.79098e-161	pNR1	Gadd45a
5.77198e-115	0.54734	0.281	0.042	1.4879e-110	pNR1	Rorb
8.06966e-100	0.534144	0.275	0.046	2.0802e-95	pNR1	Tubb3
3.96864e-92	0.338963	0.126	0.004	1.02304e-87	pNR1	Gal
4.88045e-88	0.460756	0.256	0.047	1.25808e-83	pNR1	Hes6
5.48971e-87	0.683514	0.515	0.195	1.41514e-82	pNR1	Dkk3
8.41004e-74	0.49126	0.259	0.058	2.16794e-69	pNR1	Nlgn1
1.3249e-67	0.411116	0.238	0.053	3.41532e-63	pNR1	Rax
1.05115e-63	0.286762	0.125	0.012	2.70966e-59	pNR1	Hes5
4.15536e-58	0.584473	0.667	0.394	1.07117e-53	pNR1	Stmn1
2.84713e-56	0.347611	0.178	0.035	7.33933e-52	pNR1	Egfem1
6.95283e-56	0.266383	0.126	0.016	1.7923e-51	pNR1	D930028M14Rik
2.40971e-52	0.519319	0.375	0.155	6.21176e-48	pNR1	Itm2a
4.93248e-51	0.368586	0.256	0.077	1.2715e-46	pNR1	Six6
1.02053e-48	0.283407	0.173	0.038	2.63072e-44	pNR1	Sox2
1.22696e-48	0.351483	0.215	0.059	3.16286e-44	pNR1	Vsx2
1.73643e-48	0.504619	0.936	0.86	4.47616e-44	pNR1	Rplp0
2.89336e-45	0.299097	0.206	0.058	7.4585e-41	pNR1	Miat
6.36587e-44	0.360974	0.245	0.08	1.64099e-39	pNR1	Hes1
8.26523e-39	0.400674	0.405	0.197	2.13061e-34	pNR1	Ccnd1
2.30981e-38	0.299492	0.204	0.064	5.95422e-34	pNR1	Plagl1
2.60415e-38	0.422346	0.459	0.245	6.71298e-34	pNR1	Hmgb2
5.33518e-38	0.528081	0.546	0.329	1.3753e-33	pNR1	H2afv
2.93233e-35	0.262296	0.171	0.049	7.55895e-31	pNR1	Dapl1
7.29345e-35	0.430706	0.802	0.632	1.88011e-30	pNR1	Mdk
5.57561e-32	0.357904	0.442	0.243	1.43728e-27	pNR1	H2afz
9.19008e-31	0.343348	0.899	0.76	2.36902e-26	pNR1	Ptma
9.2886e-31	0.360643	0.342	0.17	2.39441e-26	pNR1	Csrp2
1.05486e-30	0.318507	0.115	0.027	2.71923e-26	pNR1	Dcc
1.47516e-30	0.39287	0.832	0.688	3.80266e-26	pNR1	Ubb
6.38616e-30	0.443127	0.649	0.458	1.64622e-25	pNR1	Cox7c
1.31789e-29	0.393965	0.54	0.35	3.39726e-25	pNR1	Ldha
7.39789e-28	0.4087	0.415	0.242	1.90703e-23	pNR1	Ranbp1
8.75149e-28	0.360303	0.899	0.775	2.25596e-23	pNR1	Rps18
3.42526e-27	0.394243	0.649	0.461	8.82963e-23	pNR1	H3f3b
6.30001e-26	0.397892	0.783	0.638	1.62402e-21	pNR1	Rps7
6.72554e-26	0.280626	0.228	0.098	1.73371e-21	pNR1	Cxxc5
1.53115e-25	0.328548	0.904	0.804	3.947e-21	pNR1	Rps26
1.0722e-24	0.311031	0.764	0.596	2.76391e-20	pNR1	Tuba1a
1.26559e-24	0.308265	0.802	0.63	3.26244e-20	pNR1	Tmsb10
1.81851e-23	0.335361	0.317	0.169	4.68775e-19	pNR1	Slc2a1
2.96678e-23	0.332583	0.869	0.746	7.64777e-19	pNR1	Rpl37a
6.23473e-22	0.438681	0.405	0.248	1.60719e-17	pNR1	Aldh1a1
5.21239e-21	0.329463	0.821	0.683	1.34365e-16	pNR1	Rpl38
2.39018e-20	0.263647	0.256	0.13	6.16142e-16	pNR1	Fabp5
4.78581e-20	0.331624	0.791	0.656	1.23368e-15	pNR1	Rpl9
9.80354e-20	0.345209	0.782	0.645	2.52716e-15	pNR1	Tubb5
2.11472e-19	0.294698	0.461	0.306	5.45133e-15	pNR1	Ran
2.34179e-19	0.252476	0.285	0.157	6.03668e-15	pNR1	H1fx
2.79032e-19	0.342172	0.659	0.512	7.1929e-15	pNR1	Hnrnpab
2.85712e-19	0.282951	0.687	0.523	7.36508e-15	pNR1	Rpl35
4.44397e-19	0.355704	0.682	0.546	1.14557e-14	pNR1	Rpl34
5.52647e-19	0.279311	0.893	0.817	1.42461e-14	pNR1	Rps14
2.96457e-18	0.281259	0.783	0.632	7.64207e-14	pNR1	Rps23
3.57997e-18	0.286144	0.88	0.791	9.22845e-14	pNR1	Rpl17
4.85162e-18	0.27171	0.274	0.151	1.25065e-13	pNR1	Crabp2
1.21352e-17	0.348233	0.341	0.211	3.12821e-13	pNR1	Id3
2.25752e-17	0.281261	0.276	0.154	5.81943e-13	pNR1	H2afx
5.31419e-17	0.269906	0.377	0.238	1.36989e-12	pNR1	H1f0
6.72238e-17	0.316968	0.679	0.547	1.73289e-12	pNR1	Rpl24
7.36611e-17	0.296249	0.713	0.587	1.89884e-12	pNR1	Rps4x
7.57259e-17	0.297877	0.806	0.72	1.95206e-12	pNR1	Rpl7
1.08218e-16	0.292304	0.826	0.721	2.78964e-12	pNR1	Rps15a
1.17404e-16	0.318909	0.362	0.23	3.02644e-12	pNR1	Psip1
1.54904e-16	0.296764	0.84	0.747	3.99312e-12	pNR1	Rps5
2.49369e-16	0.28404	0.582	0.446	6.42822e-12	pNR1	Rps6
2.83312e-16	0.263334	0.306	0.183	7.30323e-12	pNR1	Hmgb3
4.14614e-16	0.273393	0.831	0.702	1.06879e-11	pNR1	Rps17
8.1668e-16	0.286279	0.734	0.603	2.10524e-11	pNR1	Rpl3
9.47056e-16	0.304182	0.548	0.405	2.44132e-11	pNR1	Eif1
2.66603e-15	0.274831	0.486	0.342	6.8725e-11	pNR1	Sub1
1.58539e-14	0.284719	0.459	0.327	4.08681e-10	pNR1	Srsf3
1.60821e-14	0.257252	0.194	0.102	4.14565e-10	pNR1	Prdx4
4.77353e-14	0.284872	0.399	0.276	1.23052e-09	pNR1	Snrpf
7.15871e-14	0.318146	0.54	0.429	1.84537e-09	pNR1	Hint1
9.32374e-14	0.278613	0.794	0.695	2.40347e-09	pNR1	Rpl26
1.16439e-13	0.298611	0.533	0.405	3.00156e-09	pNR1	Mest
2.33764e-13	0.252407	0.836	0.741	6.02598e-09	pNR1	Rps24
2.87888e-12	0.266061	0.401	0.286	7.42117e-08	pNR1	Snrpe
0	1.39054	0.663	0.027	0	pNR4	Stmn2
1.79524e-264	1.01571	0.444	0.012	4.62777e-260	pNR4	Elavl4
1.90684e-256	1.35193	0.534	0.022	4.91544e-252	pNR4	Nefm
1.19688e-218	1.52553	0.719	0.061	3.08532e-214	pNR4	Tubb3
3.14759e-195	0.676727	0.27	0.004	8.11385e-191	pNR4	Ina
3.46252e-193	0.754349	0.315	0.008	8.92568e-189	pNR4	Isl1
1.55867e-190	0.627793	0.337	0.01	4.01794e-186	pNR4	Igfbpl1
2.65831e-158	1.77603	0.787	0.116	6.85258e-154	pNR4	Map1b
2.2215e-141	0.983619	0.461	0.036	5.72657e-137	pNR4	Nefl
1.00296e-135	0.431594	0.197	0.003	2.58543e-131	pNR4	Dcx
3.46096e-128	0.434681	0.157	0.002	8.92167e-124	pNR4	Sncg
6.26579e-125	0.8241	0.399	0.03	1.61519e-120	pNR4	Gap43
4.17915e-124	0.670077	0.292	0.014	1.0773e-119	pNR4	Crmp1
3.54053e-119	0.579877	0.247	0.01	9.12677e-115	pNR4	Rtn1
6.55505e-114	0.35976	0.135	0.001	1.68976e-109	pNR4	Pou6f2
2.95493e-113	0.389686	0.163	0.003	7.61721e-109	pNR4	Stmn3
5.29245e-112	0.366046	0.152	0.002	1.36429e-107	pNR4	Cntn2
1.02495e-92	0.563539	0.303	0.023	2.64211e-88	pNR4	Tagln3
1.81061e-89	0.626174	0.303	0.024	4.66738e-85	pNR4	D930028M14Rik
1.43674e-70	0.482241	0.236	0.019	3.70364e-66	pNR4	Gng3
1.59428e-70	0.254631	0.135	0.005	4.10974e-66	pNR4	Myt1
1.01371e-63	1.53831	0.955	0.612	2.61315e-59	pNR4	Tuba1a
1.41417e-63	0.442528	0.174	0.011	3.64545e-59	pNR4	Pou4f2
1.91367e-60	0.986188	0.567	0.131	4.93307e-56	pNR4	Atoh7
1.90279e-58	0.35085	0.174	0.012	4.905e-54	pNR4	Elavl3
8.54435e-57	0.269502	0.14	0.007	2.20256e-52	pNR4	Cdk5r1
4.53211e-54	0.337696	0.157	0.01	1.16829e-49	pNR4	Chrna3
8.94929e-52	0.599038	0.309	0.046	2.30695e-47	pNR4	Olfm1
3.13313e-51	0.401327	0.197	0.018	8.07658e-47	pNR4	Mllt11
8.87268e-50	1.14115	0.854	0.424	2.2872e-45	pNR4	Stmn1
1.65213e-47	0.305296	0.169	0.014	4.25887e-43	pNR4	Stmn4
3.76041e-44	0.759255	0.433	0.104	9.69357e-40	pNR4	Tubb2b
6.97006e-43	1.20068	0.933	0.648	1.79674e-38	pNR4	Tmsb10
1.04048e-42	0.31988	0.146	0.012	2.68215e-38	pNR4	Plk3
4.36068e-41	0.508301	0.354	0.072	1.1241e-36	pNR4	Miat
7.07986e-31	0.602408	0.455	0.139	1.82505e-26	pNR4	Fabp5
5.74548e-29	0.727544	0.955	0.777	1.48107e-24	pNR4	Ptma
6.23061e-28	0.80126	0.904	0.659	1.60613e-23	pNR4	Tubb5
2.88202e-27	0.467408	0.191	0.033	7.42926e-23	pNR4	Ctnna2
6.45254e-26	0.535899	0.197	0.036	1.66334e-21	pNR4	Dcc
3.58767e-24	0.61775	0.483	0.183	9.2483e-20	pNR4	Ckb
4.15958e-24	0.426275	0.202	0.041	1.07226e-19	pNR4	Map2
6.36136e-23	0.3509	0.163	0.029	1.63983e-18	pNR4	Gpm6a
8.92587e-22	0.60114	0.388	0.143	2.30091e-17	pNR4	Crabp1
3.68666e-21	0.518882	0.303	0.093	9.50347e-17	pNR4	Dpysl3
1.09867e-20	0.272775	0.118	0.017	2.83216e-16	pNR4	Onecut2
2.28683e-19	0.734284	0.517	0.249	5.89498e-15	pNR4	Nnat
7.30671e-18	0.279997	0.219	0.058	1.88352e-13	pNR4	Ebf1
2.0207e-17	0.261623	0.129	0.024	5.20897e-13	pNR4	Dpysl4
2.3721e-16	0.39327	0.202	0.055	6.11479e-12	pNR4	Tmeff1
3.10236e-16	0.648811	0.826	0.625	7.99727e-12	pNR4	Tmsb4x
8.46685e-16	0.517647	0.562	0.302	2.18258e-11	pNR4	Ptms
1.00446e-14	0.38586	0.32	0.124	2.58929e-10	pNR4	Pcbp4
2.91355e-14	0.438015	0.376	0.165	7.51055e-10	pNR4	Serf1
4.18173e-14	0.500927	0.562	0.338	1.07797e-09	pNR4	Cfl1
2.17803e-13	0.54889	0.601	0.349	5.61453e-09	pNR4	Calm1
9.21579e-13	0.440954	0.36	0.165	2.37565e-08	pNR4	Hmgcs1
1.06391e-12	0.312328	0.292	0.114	2.74255e-08	pNR4	Cxxc5
2.13999e-12	0.543427	0.573	0.358	5.51645e-08	pNR4	Marcks
7.1075e-12	0.527907	0.511	0.294	1.83217e-07	pNR4	Calm2
7.51233e-12	0.396771	0.32	0.142	1.93653e-07	pNR4	Dynll2
3.69084e-11	0.31075	0.242	0.093	9.51425e-07	pNR4	Dpysl2
7.20807e-11	0.45542	0.59	0.382	1.8581e-06	pNR4	Marcksl1
9.12663e-11	0.293167	0.18	0.06	2.35266e-06	pNR4	Hmgcr
9.36359e-11	0.31121	0.264	0.11	2.41375e-06	pNR4	Bex2
4.0532e-10	0.49779	0.831	0.707	1.04483e-05	pNR4	Ubb
6.93871e-10	0.48062	0.713	0.53	1.78866e-05	pNR4	Hnrnpab
8.21884e-10	0.414783	0.219	0.087	2.11865e-05	pNR4	Nlgn1
1.10374e-09	0.278626	0.202	0.077	2.84523e-05	pNR4	Sbk1
2.04879e-09	0.367159	0.36	0.184	5.28138e-05	pNR4	Sox11
6.88736e-09	0.35893	0.433	0.245	0.000177542	pNR4	Psip1
7.36514e-09	0.271574	0.326	0.16	0.000189859	pNR4	Jpt1
1.111e-08	0.437608	0.674	0.486	0.000286394	pNR4	H3f3b
1.15964e-08	0.266494	0.213	0.087	0.000298932	pNR4	Idh1
1.28058e-08	0.379098	0.225	0.099	0.000330107	pNR4	Klc1
1.59299e-08	0.29912	0.258	0.119	0.00041064	pNR4	Mapre1
1.83648e-08	0.25261	0.169	0.062	0.000473409	pNR4	Gadd45a
2.10665e-08	0.309597	0.27	0.128	0.000543051	pNR4	Ppp1r14b
3.10256e-08	0.289577	0.343	0.179	0.000799779	pNR4	Basp1
3.49004e-08	0.340666	0.708	0.518	0.000899663	pNR4	Pkm
5.63761e-08	0.322888	0.27	0.13	0.00145326	pNR4	Rab2a
6.30023e-08	0.406971	0.427	0.255	0.00162407	pNR4	H1f0
7.5881e-08	0.259516	0.169	0.066	0.00195606	pNR4	Dapl1
1.69115e-07	0.316782	0.253	0.123	0.00435944	pNR4	Sox4
2.45987e-07	0.272536	0.522	0.323	0.00634104	pNR4	Sfrp2
2.75517e-07	0.390809	0.404	0.246	0.00710227	pNR4	Skp1a
5.26699e-07	0.328897	0.427	0.263	0.0135772	pNR4	Hsp90aa1
7.60847e-07	0.272723	0.287	0.153	0.0196131	pNR4	Fscn1
7.80617e-07	0.274507	0.219	0.103	0.0201227	pNR4	Dach1
8.70683e-07	0.276841	0.118	0.042	0.0224445	pNR4	C530008M17Rik
1.11059e-06	0.283886	0.371	0.22	0.0286289	pNR4	Ywhaq
1.31126e-06	0.362538	0.534	0.381	0.0338016	pNR4	Prdx2
1.51967e-06	0.349633	0.41	0.266	0.0391741	pNR4	Psma7
1.72068e-06	0.301623	0.343	0.2	0.0443558	pNR4	Paip2
1.85689e-06	0.409683	0.517	0.36	0.0478668	pNR4	H2afv
1.89987e-06	0.412097	0.567	0.424	0.0489748	pNR4	Eif1
2.08279e-06	0.31721	0.421	0.275	0.0536901	pNR4	Snrpg
2.42827e-06	0.32306	0.354	0.21	0.062596	pNR4	Ddah2
3.42997e-06	0.258075	0.36	0.217	0.0884177	pNR4	Myl6
5.54726e-06	0.270758	0.213	0.106	0.142997	pNR4	Syt11
7.40197e-06	0.254232	0.18	0.086	0.190808	pNR4	Serinc1
9.37898e-06	0.28197	0.191	0.095	0.241771	pNR4	Cfl2
9.56071e-06	0.303641	0.871	0.753	0.246456	pNR4	Rps24
1.21946e-05	0.35175	0.36	0.227	0.314353	pNR4	Ccnd1
3.06549e-05	0.295496	0.32	0.2	0.790222	pNR4	Hnrnph1
3.35516e-05	0.281651	0.27	0.16	0.864894	pNR4	Rtn4
5.35431e-05	0.287816	0.815	0.727	1	pNR4	Actb
6.68902e-05	0.264027	0.275	0.167	1	pNR4	Itm2b
7.17399e-05	0.315041	0.5	0.361	1	pNR4	Sub1
7.69282e-05	0.25925	0.416	0.295	1	pNR4	H3f3a
0.000107646	0.267512	0.612	0.486	1	pNR4	Cox7c
0.000143485	0.281881	0.365	0.25	1	pNR4	Nme1
0.000148093	0.326811	0.5	0.377	1	pNR4	Ldha
0.000170018	0.328617	0.798	0.736	1	pNR4	Rps15a
0.000177507	0.254569	0.82	0.736	1	pNR4	Rpl14
0.00018701	0.261868	0.601	0.452	1	pNR4	Eif4g2
0.000290234	0.285505	0.303	0.202	1	pNR4	Cops9
0.000311787	0.277446	0.73	0.615	1	pNR4	Rps3
0.000420185	0.304807	0.854	0.759	1	pNR4	Rps5
0.000507283	0.270043	0.73	0.66	1	pNR4	Rps7
0.000612754	0.25982	0.674	0.572	1	pNR4	Rpl35a
0.000781806	0.257427	0.635	0.566	1	pNR4	Rpl34
0.000811626	0.263915	0.388	0.28	1	pNR4	Atpif1
0.000999654	0.271423	0.837	0.829	1	pNR4	Rps14
0.00105522	0.298621	0.68	0.605	1	pNR4	Rps4x
0.00123718	0.260472	0.337	0.247	1	pNR4	Cnn3
0.00134692	0.263189	0.494	0.378	1	pNR4	Sem1
0.00151515	0.280507	0.213	0.138	1	pNR4	Gm1673
0.00188953	0.292087	0.685	0.656	1	pNR4	Rps23
0.00574877	0.252699	0.478	0.394	1	pNR4	Ctnnb1
1.16053e-76	0.966503	0.412	0.106	2.99161e-72	pNR3	Efna5
7.67441e-75	0.636411	0.367	0.083	1.97831e-70	pNR3	Col9a1
5.74962e-71	0.471761	0.216	0.029	1.48214e-66	pNR3	Aldh1a3
1.8836e-63	0.310286	0.104	0.005	4.85554e-59	pNR3	Lingo2
2.62204e-62	0.4388	0.235	0.039	6.75909e-58	pNR3	Shisa2
4.70845e-53	0.874693	0.427	0.15	1.21374e-48	pNR3	Tenm3
1.13185e-43	0.465321	0.282	0.078	2.91768e-39	pNR3	Mab21l2
6.53766e-43	0.332977	0.126	0.016	1.68528e-38	pNR3	Cadm2
1.24592e-36	0.360138	0.145	0.026	3.21173e-32	pNR3	Mecom
2.0807e-34	0.297337	0.166	0.035	5.36363e-30	pNR3	Wfdc1
5.2591e-31	0.326302	0.178	0.043	1.35569e-26	pNR3	Rmst
1.69636e-24	0.377553	0.355	0.159	4.37288e-20	pNR3	Nudt4
2.26938e-23	0.309518	0.246	0.093	5.85e-19	pNR3	Gja1
2.96027e-23	0.387711	0.235	0.087	7.63099e-19	pNR3	Cdon
2.65596e-18	0.579545	0.249	0.109	6.84654e-14	pNR3	Gpc6
2.27032e-17	0.390291	0.355	0.191	5.85244e-13	pNR3	Pax6
3.37787e-17	0.321666	0.173	0.063	8.70747e-13	pNR3	Ptprk
5.25905e-17	0.335477	0.154	0.053	1.35568e-12	pNR3	Pcdh7
6.3336e-17	0.378461	0.602	0.41	1.63267e-12	pNR3	Mest
7.60918e-17	0.31258	0.254	0.113	1.96149e-12	pNR3	Trpm3
2.60141e-15	0.298415	0.107	0.031	6.70592e-11	pNR3	Tenm2
6.66401e-15	0.306066	0.258	0.125	1.71785e-10	pNR3	Ptn
9.55163e-15	0.286501	0.173	0.069	2.46222e-10	pNR3	Meis1
1.99233e-14	0.352734	0.391	0.232	5.13582e-10	pNR3	Tsc22d1
2.0628e-13	0.558322	0.711	0.625	5.31748e-09	pNR3	Tmsb4x
6.65455e-13	0.289573	0.166	0.069	1.71541e-08	pNR3	Ltbp1
4.29949e-12	0.260618	0.206	0.098	1.10832e-07	pNR3	Six6
6.64178e-10	0.31026	0.773	0.65	1.71212e-05	pNR3	Mdk
1.20638e-08	0.263032	0.187	0.099	0.00031098	pNR3	Dach1
0	2.36421	0.878	0.084	0	LV	Cryab
4.70792e-207	1.33744	0.835	0.116	1.21361e-202	LV	Gja8
3.12492e-145	0.627152	0.971	0.282	8.05541e-141	LV	Crybb3
1.76242e-143	1.49863	1	0.372	4.54315e-139	LV	Cryaa
1.25134e-134	0.993197	0.577	0.086	3.2257e-130	LV	Igfbp7
3.60032e-132	0.924466	0.935	0.278	9.28091e-128	LV	Cryba1
5.03901e-114	0.363526	0.81	0.199	1.29896e-109	LV	Crybb1
3.54176e-84	0.325529	0.609	0.132	9.12996e-80	LV	Crygc
4.00033e-80	0.759809	0.362	0.057	1.03121e-75	LV	Prox1
9.4992e-78	0.436802	0.627	0.154	2.4487e-73	LV	Cryba2
4.31415e-72	0.689833	0.455	0.095	1.1121e-67	LV	Maf
4.86801e-59	0.775266	0.355	0.074	1.25488e-54	LV	Crim1
9.22354e-58	0.917133	0.599	0.211	2.37764e-53	LV	Ccnd2
9.98344e-55	0.331483	0.176	0.019	2.57353e-50	LV	Lix1
1.41701e-53	0.754589	0.638	0.238	3.65277e-49	LV	Ndufa1
1.7048e-53	0.94651	0.824	0.424	4.39465e-49	LV	Nap1l1
5.73615e-52	0.30246	0.147	0.013	1.47867e-47	LV	Fam198b
1.88518e-48	0.340505	0.201	0.028	4.8596e-44	LV	Npl
1.12558e-47	0.397027	0.194	0.027	2.90151e-43	LV	Htra3
1.85809e-44	0.568732	0.305	0.068	4.78979e-40	LV	Ezr
3.96724e-44	0.378045	0.19	0.028	1.02268e-39	LV	Sipa1l3
8.10935e-42	0.863072	0.753	0.428	2.09043e-37	LV	Vim
7.8208e-38	0.417937	0.287	0.07	2.01605e-33	LV	Nid1
2.68596e-37	0.283322	0.122	0.013	6.92387e-33	LV	Nupr1
1.66903e-35	0.789877	0.832	0.543	4.30242e-31	LV	H19
1.72111e-35	0.433305	0.247	0.055	4.43669e-31	LV	Ssx2ip
6.70732e-35	0.273949	0.133	0.017	1.72901e-30	LV	Cgnl1
1.1266e-30	0.460393	0.323	0.099	2.90416e-26	LV	Mgarp
5.44606e-30	0.432753	0.419	0.156	1.40388e-25	LV	Cotl1
7.31715e-30	0.932036	0.663	0.383	1.88622e-25	LV	Cdkn1c
1.24051e-29	0.528968	0.312	0.098	3.19779e-25	LV	Cdh2
1.14898e-28	0.429763	0.301	0.092	2.96184e-24	LV	Cadm1
5.00163e-28	0.477254	0.401	0.151	1.28932e-23	LV	Celf1
1.04677e-27	0.478367	1	0.999	2.69836e-23	LV	Gm42418
5.88457e-26	0.382203	0.222	0.059	1.51692e-21	LV	Map7
9.47915e-26	0.523334	0.29	0.097	2.44354e-21	LV	Atp1b3
1.22195e-25	0.333413	0.208	0.053	3.14994e-21	LV	2023-09-08
2.3575e-25	0.473756	0.222	0.061	6.07717e-21	LV	Pde4d
6.74296e-25	0.498712	1	0.977	1.7382e-20	LV	Gm26561
2.11083e-24	0.349292	0.33	0.116	5.44129e-20	LV	Col4a1
3.37994e-24	0.276557	0.226	0.061	8.7128e-20	LV	Gja3
9.11496e-24	0.304438	0.817	0.629	2.34965e-19	LV	Malat1
3.01893e-21	0.323547	0.211	0.063	7.78219e-17	LV	Phgdh
7.311e-20	0.427652	1	0.986	1.88463e-15	LV	Lars2
2.25326e-17	0.431702	0.989	0.931	5.80845e-13	LV	Cd44
2.44017e-17	0.400899	0.333	0.147	6.29028e-13	LV	Cdv3
4.87375e-17	0.26326	0.147	0.039	1.25636e-12	LV	Grifin
3.75777e-16	0.393573	0.319	0.139	9.68678e-12	LV	Ank2
4.30357e-16	0.415849	0.376	0.183	1.10937e-11	LV	Slc2a1
5.62447e-16	0.482492	0.258	0.107	1.44988e-11	LV	Hmga2
1.35888e-15	0.332243	0.176	0.057	3.50293e-11	LV	Etl4
7.03874e-15	0.374394	0.348	0.168	1.81445e-10	LV	Nt5dc2
8.37702e-15	0.257983	0.176	0.058	2.15943e-10	LV	Bcl2l13
1.30768e-14	0.394071	1	0.977	3.37094e-10	LV	AY036118
2.59346e-14	0.46637	0.545	0.344	6.68543e-10	LV	Ncl
1.60559e-13	0.337342	1	0.975	4.1389e-09	LV	Gphn
3.48819e-13	0.496737	0.258	0.117	8.99186e-09	LV	Trpm3
1.61329e-12	0.363599	0.301	0.148	4.15875e-08	LV	Ipo5
5.18251e-12	0.332072	0.366	0.194	1.33595e-07	LV	Nap1l4
5.24752e-12	0.543894	0.591	0.432	1.35271e-07	LV	Eif5a
6.34154e-12	0.26344	0.136	0.045	1.63472e-07	LV	Ppfibp1
8.7096e-12	0.278471	0.29	0.139	2.24516e-07	LV	Sfrp1
1.79702e-11	0.295712	0.452	0.273	4.63236e-07	LV	Pfn1
2.39801e-11	0.351472	0.262	0.127	6.18159e-07	LV	Pxdn
6.45489e-11	0.262466	0.226	0.101	1.66394e-06	LV	Slc3a2
8.16563e-11	0.258771	0.125	0.042	2.10494e-06	LV	Bach2
9.5426e-11	0.315949	0.914	0.785	2.45989e-06	LV	Gm15564
9.96477e-11	0.387945	0.996	0.984	2.56872e-06	LV	Cdk8
3.16825e-10	0.457445	0.355	0.213	8.16712e-06	LV	Hspd1
7.08172e-10	0.279917	0.151	0.059	1.82553e-05	LV	Ror1
1.14426e-09	0.277029	0.975	0.94	2.94968e-05	LV	Il31ra
1.23098e-08	0.278377	0.24	0.125	0.000317323	LV	Zwint
2.14749e-08	0.431743	0.638	0.52	0.00055358	LV	Ybx1
3.62159e-08	0.251695	0.337	0.202	0.000933574	LV	Rpl36al
7.57868e-08	0.387509	0.688	0.57	0.00195363	LV	Rps2
1.0147e-07	0.31809	0.24	0.132	0.0026157	LV	Cacybp
1.32778e-07	0.264489	0.254	0.145	0.00342276	LV	U2af1
1.4848e-07	0.420895	0.824	0.743	0.00382751	LV	Hsp90ab1
2.67089e-07	0.267781	0.341	0.215	0.00688501	LV	Anp32b
3.15421e-07	0.336153	0.728	0.66	0.00813092	LV	Hspa8
9.93961e-07	0.274524	0.659	0.533	0.0256223	LV	Rps11
1.50315e-06	0.276538	0.577	0.45	0.0387481	LV	Eif4g2
1.7096e-06	0.276218	0.287	0.179	0.04407	LV	Tcp1
1.98881e-06	0.26346	0.208	0.116	0.0512676	LV	Qk
2.37178e-06	0.30514	0.33	0.215	0.0611399	LV	Eif2s2
8.22122e-06	0.291083	0.448	0.336	0.211927	LV	Gapdh
0.000191623	0.282922	0.552	0.456	1	LV	Serbp1
0.000215559	0.287342	0.595	0.52	1	LV	Pkm
0.000516399	0.329648	0.581	0.505	1	LV	Hnrnpa2b1
0.00319082	0.259862	0.599	0.544	1	LV	Nedd4
0.00688279	0.289139	0.552	0.506	1	LV	Npm1
0	5.71992	0.991	0.234	0	lens	Cryga
0	5.5816	1	0.268	0	lens	Cryge
0	5.31246	1	0.157	0	lens	Crybb1
0	5.25658	1	0.246	0	lens	Cryba1
0	5.22633	1	0.253	0	lens	Crybb3
0	5.10645	1	0.349	0	lens	Cryaa
0	4.94382	0.996	0.101	0	lens	Cryba4
0	4.62381	0.987	0.115	0	lens	Crygd
0	4.42215	1	0.098	0	lens	Cryba2
0	3.6946	0.987	0.076	0	lens	Crygc
0	3.55679	0.924	0.036	0	lens	Crygb
0	3.38449	0.973	0.052	0	lens	Crygn
0	3.24539	0.957	0.032	0	lens	Mip
0	3.00597	0.933	0.045	0	lens	Lim2
0	2.83994	0.973	0.075	0	lens	Gja8
0	2.82456	0.807	0.023	0	lens	Crygf
0	2.81218	0.917	0.029	0	lens	Capn3
0	2.01368	0.78	0.012	0	lens	Gje1
0	1.57838	0.71	0.054	0	lens	Igfbp7
0	1.56185	0.625	0.029	0	lens	Timeless
0	1.55795	0.746	0.052	0	lens	Maf
0	1.49103	0.596	0.018	0	lens	Gja3
0	1.43513	0.587	0.014	0	lens	Tdrd7
0	1.12888	0.467	0.01	0	lens	Vit
0	1.09295	0.506	0.015	0	lens	Bfsp2
0	0.734334	0.393	0.002	0	lens	Gm49263
1.85799e-305	1.50623	0.719	0.09	4.78952e-301	lens	Sfrp1
2.67513e-301	0.803534	0.369	0.007	6.89596e-297	lens	Tmem40
4.69058e-287	0.979557	0.506	0.031	1.20914e-282	lens	Prox1
1.00106e-284	1.00527	0.4	0.014	2.58054e-280	lens	Caprin2
6.51508e-276	0.891069	0.407	0.016	1.67946e-271	lens	Gss
1.25514e-273	2.23852	0.942	0.293	3.23549e-269	lens	Cd24a
1.07857e-265	0.860044	0.371	0.012	2.78033e-261	lens	Sptb
2.86375e-256	0.72195	0.308	0.005	7.38218e-252	lens	Bfsp1
6.11361e-254	0.784897	0.366	0.013	1.57597e-249	lens	Grifin
1.88151e-217	0.977667	0.418	0.031	4.85015e-213	lens	Ssx2ip
8.48807e-212	1.60962	0.719	0.152	2.18805e-207	lens	Nap1l4
1.96788e-204	0.716133	0.337	0.017	5.0728e-200	lens	Ell2
8.31753e-203	0.571806	0.236	0.003	2.14409e-198	lens	Pla2g7
3.34096e-202	0.879775	0.371	0.025	8.61234e-198	lens	Pla2g16
7.4259e-201	1.41879	0.672	0.13	1.91425e-196	lens	Sptbn1
6.5789e-198	0.4861	0.211	0.001	1.69591e-193	lens	Gm26847
3.61067e-193	0.896476	0.472	0.051	9.30757e-189	lens	Crim1
1.11123e-190	1.34451	0.564	0.09	2.86453e-186	lens	Sptan1
7.6894e-189	0.910181	0.443	0.046	1.98217e-184	lens	Ezr
3.61059e-186	0.932821	0.582	0.084	9.30737e-182	lens	Cryab
1.38206e-181	0.620756	0.301	0.016	3.56269e-177	lens	Rbm24
5.58733e-177	0.552922	0.225	0.005	1.4403e-172	lens	Prox1os
8.78689e-167	0.626436	0.189	0.002	2.26509e-162	lens	Gm20757
1.66292e-166	0.956412	0.497	0.073	4.28667e-162	lens	Mgarp
8.9733e-161	0.428424	0.204	0.004	2.31314e-156	lens	Chrng
3.36946e-155	0.476261	0.193	0.004	8.68581e-151	lens	Cela1
9.71086e-153	0.375168	0.187	0.003	2.50326e-148	lens	Pgam2
1.59788e-152	1.26959	0.706	0.195	4.11903e-148	lens	Pdia6
1.65353e-146	1.14506	0.733	0.213	4.26248e-142	lens	Ndufa1
2.93628e-146	0.552473	0.29	0.021	7.56913e-142	lens	Fam46c
3.94069e-141	0.717437	0.351	0.039	1.01583e-136	lens	Plec
1.71021e-139	0.593859	0.24	0.013	4.40857e-135	lens	Adamts18
3.65602e-137	0.482128	0.245	0.015	9.42448e-133	lens	Pon2
1.59336e-136	0.455658	0.184	0.005	4.10737e-132	lens	Zfp365
2.09387e-127	0.326988	0.164	0.004	5.39758e-123	lens	Pygm
4.29657e-127	0.353549	0.142	0.001	1.10757e-122	lens	Synm
1.39892e-126	0.912947	0.479	0.093	3.60613e-122	lens	Col4a1
4.19986e-124	0.341872	0.173	0.005	1.08264e-119	lens	Osbp2
7.53526e-124	0.396276	0.191	0.008	1.94244e-119	lens	Sox1
6.76712e-121	0.832825	0.422	0.074	1.74443e-116	lens	Dst
1.53375e-120	0.540397	0.256	0.021	3.9537e-116	lens	Epb41l4a
1.80711e-120	0.402107	0.184	0.008	4.65838e-116	lens	Gja5
6.86709e-120	1.0402	0.645	0.192	1.7702e-115	lens	Gpx1
1.38755e-119	0.45174	0.222	0.014	3.57683e-115	lens	Gpr137b
5.84917e-119	1.02511	1	0.984	1.5078e-114	lens	Cdk8
6.27585e-119	0.511204	0.231	0.016	1.61779e-114	lens	Htra3
2.19304e-117	0.613498	0.281	0.028	5.65322e-113	lens	Ints6l
5.18912e-115	1.24706	0.849	0.407	1.33765e-110	lens	Nap1l1
6.00502e-114	0.392869	0.18	0.008	1.54797e-109	lens	Mboat1
3.83529e-112	0.959915	0.501	0.114	9.8866e-108	lens	Ank2
4.70167e-109	0.911488	0.53	0.135	1.212e-104	lens	Cotl1
7.02886e-107	0.749001	0.366	0.061	1.8119e-102	lens	Myo1b
1.61857e-104	0.608742	0.297	0.038	4.17234e-100	lens	Gsn
8.8864e-104	0.410882	0.225	0.019	2.29074e-99	lens	Npl
5.90481e-103	0.763003	0.371	0.065	1.52214e-98	lens	Tnrc6b
1.67885e-101	0.577692	0.342	0.054	4.32775e-97	lens	Rnaset2a
2.75747e-101	0.625879	0.279	0.035	7.10821e-97	lens	Herc4
2.08232e-100	0.467954	0.243	0.025	5.3678e-96	lens	Mafg
1.28182e-95	0.584928	0.263	0.033	3.30426e-91	lens	Rasl11b
4.33287e-95	0.520015	0.204	0.017	1.11693e-90	lens	Nrcam
2.85917e-93	0.72804	0.396	0.081	7.37037e-89	lens	Syt11
4.86266e-93	0.380873	0.171	0.011	1.2535e-88	lens	Cap2
5.90653e-93	0.958784	0.263	0.034	1.52259e-88	lens	Lsamp
5.17633e-92	0.547904	0.292	0.043	1.33435e-87	lens	Ptpru
9.44613e-92	0.817033	0.481	0.125	2.43502e-87	lens	Cdv3
2.29587e-90	1.0867	0.879	0.527	5.9183e-86	lens	H19
3.52518e-90	0.67436	0.371	0.074	9.08722e-86	lens	Epb41l2
1.56141e-88	0.425346	0.209	0.02	4.025e-84	lens	Rilpl1
2.19362e-86	1.00706	0.766	0.362	5.65471e-82	lens	Cdkn1c
6.62253e-86	0.25261	0.101	0.001	1.70716e-81	lens	Syn2
1.00819e-85	0.856475	0.483	0.133	2.59891e-81	lens	Celf1
3.78112e-85	0.297816	0.153	0.009	9.74698e-81	lens	Crygs
1.06162e-83	0.604979	0.328	0.061	2.73665e-79	lens	Dbnl
1.81861e-83	0.932708	0.897	0.597	4.68801e-79	lens	Tuba1a
1.9209e-82	3.42526	0.809	0.623	4.9517e-78	lens	Malat1
1.72709e-81	0.698677	0.443	0.117	4.45209e-77	lens	Ywhah
1.95189e-81	0.41714	0.2	0.021	5.03158e-77	lens	Sptbn2
6.72367e-80	0.431673	0.254	0.037	1.73323e-75	lens	Uchl1
1.60557e-79	0.432349	0.213	0.025	4.13885e-75	lens	Metap1
1.7946e-79	0.984228	0.8	0.411	4.62611e-75	lens	Vim
3.21267e-79	0.595308	0.29	0.05	8.28162e-75	lens	Tjp1
8.87602e-78	0.327663	0.155	0.011	2.28806e-73	lens	Fgfr3
4.52372e-77	0.329878	0.155	0.012	1.16612e-72	lens	Ednrb
5.16585e-77	0.281328	0.115	0.004	1.33165e-72	lens	Nyap1
5.71086e-75	0.90772	0.728	0.361	1.47215e-70	lens	Igf2
6.7285e-74	0.458211	0.22	0.03	1.73447e-69	lens	Snx18
2.49777e-72	0.495656	0.184	0.02	6.43876e-68	lens	Bmper
2.65318e-72	0.754247	0.27	0.048	6.83936e-68	lens	Nhs
4.56226e-72	0.399889	0.211	0.028	1.17606e-67	lens	Col4a5
9.00938e-72	0.372632	0.164	0.015	2.32244e-67	lens	Lgi2
1.25035e-71	0.566663	0.303	0.061	3.22315e-67	lens	Fam49b
6.068e-71	0.730695	0.438	0.128	1.56421e-66	lens	Ipo5
1.12693e-70	0.457124	0.243	0.038	2.90501e-66	lens	Clu
2.9505e-70	0.896852	0.636	0.28	7.60579e-66	lens	Scd2
1.80587e-65	0.382718	0.182	0.022	4.65516e-61	lens	Ogn
5.84934e-65	0.565027	0.348	0.087	1.50784e-60	lens	Carhsp1
7.48272e-65	0.325109	0.236	0.04	1.9289e-60	lens	Gstp1
5.20173e-64	0.488771	0.29	0.061	1.3409e-59	lens	Nid1
9.40607e-64	0.810428	0.564	0.217	2.4247e-59	lens	Dkk3
2.34719e-63	0.811255	0.604	0.266	6.05058e-59	lens	Sparc
2.41569e-63	0.315509	0.144	0.013	6.22716e-59	lens	Gprc5b
2.12946e-61	0.350964	0.166	0.02	5.48931e-57	lens	Snhg12
2.53026e-61	0.420231	0.276	0.058	6.52249e-57	lens	Hist3h2ba
1.62169e-60	0.289449	0.133	0.011	4.18039e-56	lens	Col4a6
1.67097e-60	0.375736	0.171	0.021	4.30743e-56	lens	Spag5
1.85795e-60	0.439114	0.189	0.027	4.78942e-56	lens	Krcc1
3.15142e-60	0.270673	0.126	0.01	8.12372e-56	lens	Rnf123
6.32326e-59	0.693222	0.501	0.188	1.63001e-54	lens	Dnaja1
2.85065e-58	0.833888	0.694	0.378	7.3484e-54	lens	Pabpc1
9.88123e-58	0.339086	0.142	0.015	2.54718e-53	lens	Dock5
1.82258e-57	0.487635	0.294	0.07	4.69825e-53	lens	Usp10
2.96652e-57	0.670729	0.991	0.937	7.6471e-53	lens	Il31ra
5.30223e-57	0.537747	1	0.999	1.36681e-52	lens	Gm42418
7.98848e-57	0.592999	1	0.976	2.05927e-52	lens	Gm26561
2.02872e-56	0.541514	0.31	0.078	5.22963e-52	lens	Flrt2
2.94059e-56	0.41366	0.173	0.024	7.58025e-52	lens	Med12l
4.82315e-56	0.566255	1	0.985	1.24331e-51	lens	Lars2
4.99647e-56	0.660803	0.427	0.146	1.28799e-51	lens	Id2
7.14642e-56	0.386491	0.182	0.027	1.84221e-51	lens	Ipo8
1.43602e-55	0.38249	0.157	0.02	3.70177e-51	lens	Prkag2
1.58986e-55	0.267641	0.128	0.012	4.09833e-51	lens	Gadd45g
1.06771e-54	0.527727	0.328	0.089	2.75233e-50	lens	Cdh2
1.23948e-54	0.372079	0.175	0.025	3.19513e-50	lens	Dhx32
1.31457e-54	0.402403	0.191	0.031	3.38871e-50	lens	Hist1h2bc
2.20899e-54	0.62132	1	0.961	5.69433e-50	lens	Camk1d
2.52235e-54	0.81058	0.899	0.732	6.50211e-50	lens	Hsp90ab1
2.60908e-53	0.426079	0.22	0.042	6.72568e-49	lens	Akirin1
4.2285e-53	0.281204	0.119	0.011	1.09002e-48	lens	Arid3b
7.01785e-53	0.295372	0.157	0.021	1.80906e-48	lens	Rspo1
3.08398e-52	0.419522	0.207	0.038	7.94988e-48	lens	Stk39
4.21241e-52	0.480229	0.297	0.076	1.08587e-47	lens	Cul3
5.72072e-52	0.35625	0.162	0.023	1.47469e-47	lens	Jag1
6.31733e-52	0.568062	0.357	0.11	1.62848e-47	lens	Psmc5
1.54811e-51	0.317562	0.162	0.023	3.99073e-47	lens	Tob1
4.73363e-51	0.535353	0.362	0.112	1.22024e-46	lens	Srp14
7.85701e-51	0.429885	0.213	0.042	2.02538e-46	lens	Memo1
1.19212e-50	0.582208	1	0.976	3.07303e-46	lens	AY036118
7.39892e-50	0.667082	0.303	0.084	1.90729e-45	lens	Cadm1
1.07967e-49	0.405996	0.196	0.036	2.78318e-45	lens	Ppfibp1
1.18851e-49	0.263265	0.128	0.014	3.06375e-45	lens	Slc7a5
5.99469e-49	0.430174	0.234	0.052	1.54531e-44	lens	P4ha1
2.95704e-48	0.579432	0.991	0.929	7.62267e-44	lens	Cd44
5.35151e-48	0.365254	0.171	0.028	1.37951e-43	lens	Ppip5k2
1.2785e-47	0.322662	0.222	0.046	3.29572e-43	lens	Nufip2
2.29519e-47	0.276417	0.121	0.013	5.91655e-43	lens	Rgs8
1.16303e-46	0.728347	0.834	0.601	2.99805e-42	lens	Gnas
1.51627e-46	0.530385	1	0.974	3.90864e-42	lens	Gphn
1.75508e-46	0.453318	0.256	0.064	4.52426e-42	lens	Adam10
3.51135e-46	0.418056	0.222	0.049	9.05157e-42	lens	Peli1
4.777e-46	0.325109	0.169	0.028	1.23141e-41	lens	Itga6
8.30214e-46	0.373214	0.202	0.041	2.14013e-41	lens	Tubb2a
1.48284e-44	0.398876	0.218	0.049	3.82247e-40	lens	Abi2
1.94111e-44	0.308671	0.164	0.028	5.00378e-40	lens	Arvcf
2.06756e-44	0.460191	0.299	0.088	5.32976e-40	lens	Cdc34
7.42432e-44	0.341397	0.115	0.013	1.91384e-39	lens	Jazf1
1.44226e-43	0.275725	0.106	0.011	3.71786e-39	lens	Nupr1
2.49376e-43	0.369984	0.155	0.026	6.42841e-39	lens	Pcp4
3.42977e-43	0.597871	0.483	0.209	8.84126e-39	lens	Gm20388
3.66661e-43	0.39319	0.193	0.04	9.45179e-39	lens	Tacc2
6.80419e-43	0.371625	0.191	0.039	1.75399e-38	lens	Mocs2
1.24243e-42	0.356484	0.24	0.06	3.20275e-38	lens	Eif3j1
8.87808e-42	0.297341	0.153	0.025	2.28859e-37	lens	Sipa1l3
1.29838e-41	0.473988	0.294	0.09	3.34697e-37	lens	Slc3a2
6.85121e-41	0.567022	0.953	0.826	1.7661e-36	lens	Cmss1
2.26468e-40	0.253963	0.157	0.028	5.83789e-36	lens	Tmem176a
3.10609e-40	0.349603	0.169	0.033	8.00687e-36	lens	Hist3h2a
3.77343e-40	0.355885	0.191	0.041	9.72714e-36	lens	Trim37
7.15399e-40	0.471395	0.303	0.097	1.84416e-35	lens	Knop1
3.76452e-39	0.506478	0.353	0.127	9.70419e-35	lens	Ptprf
4.20024e-39	0.392073	0.263	0.075	1.08274e-34	lens	Hectd1
5.23406e-39	0.334527	0.171	0.034	1.34923e-34	lens	Bach2
8.27656e-39	0.37369	0.225	0.058	2.13353e-34	lens	Col4a2
8.8721e-39	0.655657	0.847	0.645	2.28705e-34	lens	Hspa8
1.40852e-38	0.469913	0.333	0.117	3.63087e-34	lens	Rnf187
1.8702e-38	0.279419	0.137	0.022	4.82101e-34	lens	Megf9
5.65194e-38	0.46198	0.308	0.102	1.45696e-33	lens	Tmbim6
7.76294e-36	0.362199	0.2	0.05	2.00113e-31	lens	Myo5a
1.85025e-35	0.26245	0.124	0.02	4.76956e-31	lens	Mthfd1l
2.10816e-35	0.350812	0.202	0.051	5.4344e-31	lens	Kidins220
2.5127e-35	0.416196	0.312	0.109	6.47725e-31	lens	Tmem59
4.54032e-35	0.309784	0.182	0.042	1.1704e-30	lens	Gls
7.15972e-35	0.251166	0.133	0.023	1.84563e-30	lens	B3gnt5
1.192e-34	0.291254	0.178	0.041	3.07274e-30	lens	Sapcd1
1.81771e-34	0.298983	0.162	0.034	4.6857e-30	lens	Mtmr3
3.45719e-34	0.419323	0.324	0.12	8.91195e-30	lens	Etfb
6.11492e-34	0.618581	0.598	0.352	1.57631e-29	lens	Atp5b
2.06568e-33	0.358411	0.211	0.058	5.32491e-29	lens	Spag9
3.56286e-33	0.407807	0.27	0.089	9.18434e-29	lens	Gcsh
5.45765e-33	0.523574	0.937	0.777	1.40687e-28	lens	Gm15564
7.62025e-33	0.517309	0.517	0.259	1.96435e-28	lens	Ndufc1
1.22316e-32	0.40792	0.231	0.07	3.15306e-28	lens	Nek9
5.06943e-32	0.592098	0.831	0.636	1.3068e-27	lens	Rpl13
6.85359e-32	0.326088	0.178	0.044	1.76672e-27	lens	Plekhg1
1.42324e-31	0.275587	0.169	0.04	3.66883e-27	lens	Mtfr1l
2.37955e-31	0.45272	0.355	0.145	6.134e-27	lens	Smdt1
2.9188e-31	0.327597	0.193	0.052	7.52408e-27	lens	Bcl2l13
3.73427e-31	0.5536	0.49	0.248	9.62621e-27	lens	Ndufa13
8.36809e-31	0.289285	0.157	0.036	2.15713e-26	lens	Cfap36
1.18432e-30	0.258382	0.137	0.028	3.05293e-26	lens	Cars
1.9146e-30	0.519111	0.425	0.201	4.93546e-26	lens	Eif2s2
2.49922e-30	0.346034	0.169	0.042	6.44248e-26	lens	Hbs1l
2.70868e-30	0.266331	0.142	0.03	6.98242e-26	lens	Ldlrad3
3.71612e-30	0.376265	0.288	0.104	9.57943e-26	lens	Cops6
1.04469e-29	0.632672	0.645	0.421	2.69299e-25	lens	Eif5a
1.2019e-29	0.355266	0.274	0.097	3.09825e-25	lens	Bnip3l
1.30246e-29	0.275705	0.157	0.037	3.35748e-25	lens	Smyd2
2.63276e-29	0.268564	0.184	0.05	6.78672e-25	lens	Rnaset2b
2.64416e-29	0.277533	0.171	0.043	6.81612e-25	lens	Dyrk2
2.83479e-29	0.294581	0.2	0.058	7.30752e-25	lens	Hmg20b
8.77755e-29	0.310914	0.157	0.038	2.26268e-24	lens	Slit3
9.29535e-29	0.252885	0.121	0.024	2.39615e-24	lens	Ncoa7
9.37187e-29	0.323609	0.187	0.052	2.41588e-24	lens	Kpna3
1.00744e-28	0.460943	0.508	0.276	2.59698e-24	lens	Selenow
1.47116e-28	0.362756	0.209	0.064	3.79236e-24	lens	Kras
1.89406e-28	0.27874	0.202	0.06	4.8825e-24	lens	Atp6v1e1
4.44382e-28	0.262446	0.151	0.036	1.14553e-23	lens	Tsc2
4.80607e-28	0.492374	0.973	0.951	1.23891e-23	lens	Rpl41
6.08392e-28	0.346733	0.198	0.059	1.56831e-23	lens	Pdrg1
8.2877e-28	0.553357	0.607	0.384	2.1364e-23	lens	Fth1
2.73686e-27	0.381035	0.333	0.141	7.05508e-23	lens	Rcn1
4.70907e-27	0.442221	0.281	0.109	1.2139e-22	lens	Epb41
1.00624e-26	0.566665	0.796	0.646	2.59388e-22	lens	Rpl4
1.28886e-26	0.339439	0.204	0.064	3.32242e-22	lens	Nrd1
1.38343e-26	0.587245	0.229	0.079	3.56619e-22	lens	Ctnnd2
5.90861e-26	0.287055	0.166	0.046	1.52312e-21	lens	Sec14l1
6.32924e-26	0.271995	0.178	0.051	1.63155e-21	lens	Gm21988
6.46329e-26	0.451477	0.369	0.169	1.66611e-21	lens	Strap
7.27602e-26	0.472871	0.4	0.193	1.87561e-21	lens	Kpnb1
7.68625e-26	0.331881	0.171	0.048	1.98136e-21	lens	Cdh4
9.51807e-26	0.494748	0.953	0.908	2.45357e-21	lens	mt-Cytb
1.61368e-25	0.305449	0.18	0.053	4.15973e-21	lens	Wdr1
2.39554e-25	0.311312	0.151	0.039	6.17522e-21	lens	Rapgef2
2.85747e-25	0.267222	0.187	0.057	7.366e-21	lens	Pmpca
3.71818e-25	0.251498	0.142	0.035	9.58472e-21	lens	Trim8
4.17561e-25	0.554273	0.276	0.11	1.07639e-20	lens	Trpm3
4.28146e-25	0.280764	0.124	0.028	1.10367e-20	lens	Sccpdh
7.52527e-25	0.273163	0.13	0.031	1.93986e-20	lens	Igsf9
7.72874e-25	0.344715	0.169	0.049	1.99231e-20	lens	Gbf1
1.20268e-24	0.306678	0.175	0.053	3.10027e-20	lens	Lars
1.22053e-24	0.482649	0.69	0.486	3.14628e-20	lens	Rpl23
1.27779e-24	0.292573	0.225	0.078	3.29389e-20	lens	Naa15
1.37522e-24	0.380475	0.31	0.132	3.54505e-20	lens	Ndufv3
1.459e-24	0.527553	0.739	0.56	3.761e-20	lens	Rps2
1.57306e-24	0.389144	0.288	0.12	4.05504e-20	lens	Pxdn
1.58403e-24	0.330989	0.16	0.045	4.08331e-20	lens	Dnajc13
1.63607e-24	0.385878	0.378	0.186	4.21745e-20	lens	Gng5
1.65037e-24	0.307381	0.225	0.079	4.25433e-20	lens	Atp2a2
2.34259e-24	0.423113	0.276	0.113	6.03873e-20	lens	Spcs1
5.77224e-24	0.351613	0.308	0.133	1.48797e-19	lens	Lamp1
6.04595e-24	0.277794	0.164	0.048	1.55852e-19	lens	Gipc1
6.43158e-24	0.43514	0.879	0.702	1.65793e-19	lens	Filip1l
7.85143e-24	0.304512	0.189	0.06	2.02394e-19	lens	Afdn
7.92942e-24	0.576602	0.712	0.508	2.04405e-19	lens	Ybx1
9.03385e-24	0.401828	0.353	0.168	2.32875e-19	lens	Basp1
1.2654e-23	0.423028	0.346	0.161	3.26196e-19	lens	Nt5dc2
1.42699e-23	0.485026	0.773	0.582	3.6785e-19	lens	Eef2
2.25967e-23	0.465136	0.326	0.15	5.82497e-19	lens	Cltc
2.8119e-23	0.48958	0.674	0.476	7.24851e-19	lens	Eef1g
4.05364e-23	0.487754	0.755	0.592	1.04495e-18	lens	Rpl39
4.41796e-23	0.417088	0.822	0.667	1.13886e-18	lens	Gm19951
4.88609e-23	0.390965	0.312	0.139	1.25954e-18	lens	Eif3c
5.65732e-23	0.367484	0.238	0.091	1.45834e-18	lens	Wdr26
7.00509e-23	0.267519	0.142	0.038	1.80577e-18	lens	Riok3
1.35748e-22	0.35945	0.544	0.323	3.49932e-18	lens	Gapdh
1.45414e-22	0.290698	0.18	0.058	3.74848e-18	lens	Map7
1.67326e-22	0.44109	0.333	0.157	4.31332e-18	lens	Eif5
2.42647e-22	0.40312	0.411	0.212	6.25495e-18	lens	Cct8
3.15674e-22	0.421601	0.445	0.246	8.13744e-18	lens	Cct7
8.04294e-22	0.317685	0.171	0.055	2.07331e-17	lens	Golga4
1.19e-21	0.252396	0.166	0.052	3.06759e-17	lens	Lamtor4
2.91812e-21	0.304222	0.18	0.061	7.52233e-17	lens	Eif1a
2.99647e-21	0.275004	0.166	0.053	7.72431e-17	lens	Hip1
3.46067e-21	0.403699	0.346	0.169	8.92092e-17	lens	Tcp1
5.33973e-21	0.250278	0.162	0.051	1.37648e-16	lens	Sar1b
5.55252e-21	0.367102	0.274	0.12	1.43133e-16	lens	Ssr3
6.182e-21	0.297601	0.175	0.059	1.5936e-16	lens	Btbd1
1.02137e-20	0.299893	0.238	0.095	2.63288e-16	lens	Cox14
1.23434e-20	0.31974	0.218	0.083	3.18188e-16	lens	Eprs
1.44806e-20	0.306228	0.324	0.151	3.73282e-16	lens	Tubb4b
1.64748e-20	0.444833	0.333	0.166	4.24689e-16	lens	Sdhb
1.85245e-20	0.314029	0.173	0.058	4.77524e-16	lens	Iars
1.88894e-20	0.284168	0.162	0.052	4.86932e-16	lens	2023-09-08
1.90049e-20	0.455263	0.649	0.455	4.89908e-16	lens	Slc25a4
1.99016e-20	0.375773	0.292	0.135	5.13025e-16	lens	Arpc2
2.04808e-20	0.434039	0.533	0.334	5.27955e-16	lens	Cox8a
2.148e-20	0.335939	0.204	0.076	5.53711e-16	lens	Psmd1
2.76995e-20	0.265132	0.211	0.08	7.14039e-16	lens	Pdlim7
1.60939e-19	0.257993	0.204	0.076	4.1487e-15	lens	Azin1
2.0864e-19	0.345989	0.299	0.14	5.37832e-15	lens	Aprt
2.84983e-19	0.451886	0.699	0.524	7.34629e-15	lens	Rps11
4.45357e-19	0.485339	0.67	0.504	1.14804e-14	lens	Rpl36
4.468e-19	0.322185	0.225	0.092	1.15176e-14	lens	Etf1
4.91735e-19	0.364815	0.366	0.194	1.26759e-14	lens	Rpl36al
5.14931e-19	0.404602	0.461	0.274	1.32739e-14	lens	mt-Co1
5.47203e-19	0.392491	0.64	0.448	1.41058e-14	lens	Ppia
7.92268e-19	0.44651	0.562	0.379	2.04231e-14	lens	Atp5e
1.38243e-18	0.458113	0.674	0.511	3.56364e-14	lens	Rpl30
2.4159e-18	0.321477	0.211	0.086	6.2277e-14	lens	Nudt3
2.45566e-18	0.27989	0.142	0.045	6.33021e-14	lens	Strip1
2.88211e-18	0.300123	0.198	0.077	7.42951e-14	lens	Zmynd11
3.87168e-18	0.400914	0.398	0.226	9.98041e-14	lens	Fkbp3
5.64182e-18	0.322352	0.267	0.123	1.45435e-13	lens	Hspa4
8.28565e-18	0.329453	0.169	0.061	2.13587e-13	lens	Appbp2
9.15535e-18	0.373186	0.378	0.206	2.36007e-13	lens	Hspd1
9.22422e-18	0.405089	0.573	0.391	2.37782e-13	lens	Cox6c
1.09055e-17	0.434078	0.744	0.582	2.81121e-13	lens	Rpl12
1.32108e-17	0.289591	0.196	0.076	3.40548e-13	lens	Ipo7
1.71909e-17	0.258151	0.229	0.098	4.43147e-13	lens	Eif4e
2.11491e-17	0.287107	0.18	0.068	5.45181e-13	lens	Asap1
2.52297e-17	0.305765	0.283	0.135	6.50372e-13	lens	Dynll2
2.56246e-17	0.379951	0.247	0.112	6.60551e-13	lens	Ncor1
5.42641e-17	0.384268	0.301	0.155	1.39882e-12	lens	St13
7.25455e-17	0.279971	0.193	0.078	1.87008e-12	lens	Map4
1.23251e-16	0.317231	0.384	0.215	3.17716e-12	lens	Park7
1.2625e-16	0.327743	0.236	0.107	3.25446e-12	lens	Itgb1
2.09092e-16	0.440369	0.283	0.143	5.38997e-12	lens	Tecr
2.0978e-16	0.39524	0.387	0.224	5.40771e-12	lens	Bsg
2.24639e-16	0.438839	0.676	0.524	5.79076e-12	lens	Rplp2
2.48747e-16	0.307792	0.306	0.156	6.4122e-12	lens	Gdi2
2.89431e-16	0.261626	0.211	0.09	7.46096e-12	lens	Usp47
3.01938e-16	0.361721	0.596	0.412	7.78337e-12	lens	Eif1
3.085e-16	0.348283	0.387	0.22	7.95251e-12	lens	Akr1a1
3.46843e-16	0.360132	0.382	0.219	8.94093e-12	lens	Atp5h
4.65229e-16	0.349812	0.272	0.136	1.19927e-11	lens	Pea15a
5.51973e-16	0.26598	0.171	0.066	1.42288e-11	lens	Cul4a
5.91192e-16	0.3543	0.357	0.199	1.52397e-11	lens	Cct3
7.75694e-16	0.263356	0.225	0.1	1.99958e-11	lens	Psmd4
7.99431e-16	0.267705	0.216	0.094	2.06077e-11	lens	Mgea5
8.21133e-16	0.379762	0.483	0.313	2.11672e-11	lens	Eif4a1
8.38731e-16	0.279369	0.234	0.107	2.16208e-11	lens	Bola2
9.96629e-16	0.262547	0.211	0.092	2.56911e-11	lens	Surf4
1.18548e-15	0.414803	0.888	0.821	3.05592e-11	lens	mt-Nd4
1.33288e-15	0.274614	0.222	0.099	3.4359e-11	lens	Nras
1.42944e-15	0.436771	0.512	0.343	3.68481e-11	lens	Calm1
1.49791e-15	0.472311	0.604	0.447	3.8613e-11	lens	Serbp1
2.97813e-15	0.259845	0.238	0.111	7.67701e-11	lens	Map2k2
3.22412e-15	0.26554	0.211	0.093	8.31114e-11	lens	Klc1
4.11141e-15	0.336728	0.238	0.115	1.05984e-10	lens	Meg3
6.466e-15	0.266522	0.225	0.104	1.6668e-10	lens	Tcf25
9.20506e-15	0.265778	0.171	0.068	2.37288e-10	lens	Arhgef12
2.2989e-14	0.375407	0.813	0.708	5.9261e-10	lens	Rplp1
2.40184e-14	0.341428	0.357	0.211	6.19147e-10	lens	Ptov1
2.60093e-14	0.442535	0.596	0.444	6.70467e-10	lens	Eif4g2
2.83211e-14	0.287488	0.22	0.103	7.3006e-10	lens	Tnks2
2.97768e-14	0.254701	0.207	0.095	7.67585e-10	lens	Ap2m1
3.41788e-14	0.304188	0.204	0.093	8.8106e-10	lens	Rab11a
8.7739e-14	0.272111	0.245	0.122	2.26173e-09	lens	Prkar1a
1.16941e-13	0.276228	0.258	0.132	3.01452e-09	lens	Arl3
1.22802e-13	0.363168	0.827	0.737	3.16558e-09	lens	Rpsa
1.45785e-13	0.373998	0.836	0.77	3.75805e-09	lens	Rpl11
1.98971e-13	0.429022	0.38	0.235	5.12907e-09	lens	Gm26917
2.34155e-13	0.257964	0.22	0.105	6.03604e-09	lens	Sesn3
2.8083e-13	0.354896	0.382	0.234	7.23923e-09	lens	Cct5
2.91581e-13	0.284944	0.238	0.119	7.51637e-09	lens	Cald1
3.11312e-13	0.395395	0.362	0.223	8.02501e-09	lens	Son
5.0834e-13	0.35669	0.816	0.695	1.3104e-08	lens	Rpl38
1.5998e-12	0.263865	0.182	0.083	4.12398e-08	lens	Arl2bp
1.62446e-12	0.337538	0.791	0.698	4.18753e-08	lens	Ftl1
1.83987e-12	0.286233	0.375	0.231	4.74282e-08	lens	Cox6a1
2.7157e-12	0.358551	0.663	0.524	7.00053e-08	lens	Rpl21
2.75364e-12	0.291237	0.29	0.16	7.09832e-08	lens	Hmgcs1
3.35893e-12	0.279033	0.366	0.225	8.65865e-08	lens	Romo1
6.94976e-12	0.291681	0.413	0.267	1.79151e-07	lens	Pebp1
7.67975e-12	0.297115	0.272	0.15	1.97969e-07	lens	Hspa9
7.68723e-12	0.274691	0.335	0.199	1.98161e-07	lens	Atp5d
8.24168e-12	0.320129	0.254	0.14	2.12454e-07	lens	Macf1
8.95697e-12	0.347943	0.297	0.175	2.30893e-07	lens	Eif3a
9.39767e-12	0.349983	0.587	0.432	2.42253e-07	lens	Rps21
9.941e-12	0.299025	0.342	0.208	2.56259e-07	lens	Glrx3
1.56792e-11	0.35738	0.524	0.374	4.04178e-07	lens	Cox4i1
1.61862e-11	0.321494	0.874	0.791	4.17249e-07	lens	mt-Nd1
1.65779e-11	0.315197	0.512	0.358	4.27346e-07	lens	Ddx5
1.66947e-11	0.269568	0.816	0.701	4.30355e-07	lens	Ubb
1.82253e-11	0.268537	0.218	0.112	4.69811e-07	lens	Ube2k
1.97198e-11	0.336424	0.721	0.609	5.08338e-07	lens	Rps3
2.87288e-11	0.25914	0.234	0.124	7.40572e-07	lens	Ccnd3
3.62661e-11	0.269941	0.225	0.12	9.34866e-07	lens	Dad1
3.94296e-11	0.260641	0.229	0.123	1.01642e-06	lens	Anp32a
8.38203e-11	0.269423	0.178	0.085	2.16072e-06	lens	Zcrb1
8.38598e-11	0.322455	0.652	0.528	2.16174e-06	lens	Rpl28
8.48056e-11	0.266868	0.211	0.111	2.18612e-06	lens	Ctsd
8.92746e-11	0.357015	0.53	0.406	2.30132e-06	lens	Rpl19
1.25565e-10	0.27415	0.4	0.259	3.23681e-06	lens	Nedd8
1.82582e-10	0.280158	0.308	0.187	4.7066e-06	lens	Zfp706
2.23044e-10	0.291493	0.382	0.253	5.74964e-06	lens	Ppp1ca
2.24824e-10	0.299461	0.319	0.198	5.79552e-06	lens	Cct2
2.42764e-10	0.265138	0.816	0.726	6.25797e-06	lens	Rpl7
2.57921e-10	0.311913	0.494	0.366	6.64868e-06	lens	Serf2
2.90992e-10	0.257695	0.164	0.079	7.50119e-06	lens	Rab6a
3.8222e-10	0.26612	0.908	0.85	9.85286e-06	lens	Rps8
4.39289e-10	0.258364	0.593	0.45	1.1324e-05	lens	Rpl27
4.67978e-10	0.318755	0.384	0.258	1.20635e-05	lens	Hsp90aa1
5.72168e-10	0.2988	0.38	0.253	1.47494e-05	lens	Psmb6
8.87365e-10	0.276649	0.247	0.143	2.28745e-05	lens	Psma3
1.3625e-09	0.254469	0.342	0.22	3.51224e-05	lens	Ube2d3
1.42028e-09	0.345061	0.326	0.211	3.6612e-05	lens	Eif4g1
2.0102e-09	0.288074	0.27	0.163	5.1819e-05	lens	Idh2
2.17638e-09	0.300723	0.602	0.483	5.61026e-05	lens	Mif
2.89438e-09	0.291196	0.393	0.27	7.46113e-05	lens	Ppib
4.61909e-09	0.263864	0.202	0.112	0.000119071	lens	Psmc1
4.66552e-09	0.316025	0.409	0.291	0.000120268	lens	Vcp
8.16634e-09	0.299626	0.479	0.354	0.000210512	lens	Cox7a2
1.51803e-08	0.263164	0.29	0.183	0.000391319	lens	Calm3
2.16486e-08	0.283621	0.753	0.66	0.000558058	lens	Rps20
2.17702e-08	0.310694	0.874	0.811	0.000561192	lens	Rps27
2.45612e-08	0.339994	0.636	0.538	0.000633138	lens	Nedd4
7.61441e-08	0.252728	0.571	0.464	0.00196284	lens	Rps29
1.73656e-07	0.274676	0.339	0.245	0.00447651	lens	Ndufa3
1.8444e-07	0.281118	0.813	0.759	0.0047545	lens	Rpl13a
3.52467e-07	0.273558	0.665	0.583	0.00908589	lens	Rpl18
4.02399e-07	0.26377	0.191	0.113	0.0103731	lens	Psmd2
7.62429e-07	0.257763	0.375	0.279	0.0196539	lens	Ndufa7
1.53977e-06	0.268867	0.447	0.347	0.0396922	lens	Ncl
1.24331e-05	0.255888	0.119	0.065	0.320501	lens	Pde4d
1.96945e-05	0.252458	0.735	0.688	0.507684	lens	Rpl32
2.3767e-05	0.269291	0.6	0.531	0.612665	lens	Rpl31
2.59696e-05	0.254988	0.288	0.213	0.669443	lens	Ndufb8
3.112e-05	0.296936	0.578	0.522	0.802211	lens	Tpt1
4.47885e-05	0.278016	0.454	0.376	1	lens	Atp5j2
