# Supplementary material for: Systematic comparison of sequencing-based spatial transcriptomic methods
Source: Nat Methods. 2024 Jul 4;21(9):1743–54. doi: 10.1038/s41592-024-02325-3 (PMC11399101; doi:10.1038/s41592-024-02325-3)
Supplement: Supplementary file 6 — Summary of downstream analysis applied for each dataset in the comparisons. [file 41592_2024_2325_MOESM6_ESM.xlsx]

## Sheet: Sheet1
	Methods not used	Reasons
Mice brain
1. Sacturation curve	Curio Bio	Low mapping rate results in limited number of reads captured in expected area
2. Generate 'downsampled data' for sensitivity evaluation	Curio Bio	Low mapping rate results in limited number of reads captured in expected area
	Slide-tag	Bam file not available
3. Diffusion analysis	Visium, DynaSpatial, DBiT-seq	Resolution could not achieve below 10 microns.
Mice embryo
1. Sacturation curve	DBiT-seq	Sample used is not from mice at the same development stage
2. Generate 'downsampled data' for sensitivity evaluation	Salus	Sample processed showed distinct morphological structure compared to other experiments, so discarded
	Curio Bio	Low mapping rate results in limited number of reads captured in expected area
3. Diffusion analysis	Visium, DynaSpatial, DBiT-seq	Resolution could not achieve below 10 microns.
	DBiT-seq, Salus, Curio Bio	Abovementioned reasons.
4. Clustering analysis	Salus, DBiT-seq	Abovementioned reasons.
5. DE analysis	methods except for BMK, Slide-seqV2 and Stereo-seq	Not able to find pNR4 and pNR1 by the clustering results.
Mice olfactory bulb
1. Diffusion analysis	Curio Bio	Missing EPL, which lays next to the where expresses Slc17a7.
